# Supplementary material for: Transcriptomic analyses of Aedes aegypti cultured cells and ex vivo midguts in response to an excess or deficiency of heme: a quest for transcriptionally-regulated heme transporters
Source: BMC Genomics. 2020 Aug 31;21:604. doi: 10.1186/s12864-020-06981-5 (PMC7460771; doi:10.1186/s12864-020-06981-5)
Supplement: Supplementary file 1 — Additional file 1 RNA-seq_Supplement_tables. Table S1-S5: All RNA-seq transcriptomic analyses for all conditions examined. This file includes the full spreadsheet for the differential expression and soft cluster analyses of all genes examined. Table S1. Aag2 cells exposed to 10 μM Heme or 0 μM Heme in Schneider’s Drosophila growth media for 72-h. Table S2: Aag2 cells exposed to 20 μM Heme for 48-h. Table S3: A20 cells exposed to 10 μM Heme or 0 μM Heme for 72-h. Table S4: Aag2 cells exposed to 10 μM Heme or 0 μM Heme in Leibovitz’s L-15 growth media for 72-h. Table S5: Ae. aegypti midguts exposed to 10 μM Heme or 0 μM Heme in Schneider’s Drosophila growth media for 35-h. [file 12864_2020_6981_MOESM1_ESM.xlsx]

## Sheet: Table_S1
seqID	log2FC Normal vs 0µM Heme	logCPM Normal vs 0µM Heme	PVal Normal vs 0µM Heme	FDR Normal vs 0µM Heme	log2FC Normal vs 10µM Heme	logCPM Normal vs 10µM Heme	Pval Normal vs 10µM Heme	FDR Normal vs 10µM Heme	log2FC 0µM vs 10µM Heme	logCPM 0µM vs 10µM Heme	Pval 0µM vs 10µM Heme	FDR 0µM vs 10µM Heme	Chr	Start	End	NAME	ISTM	NTER	NRTM	Cluster#	Cluster Membership
AAEL000485	-0.440278	7.2312	1.97766e-11	7.98827e-10	-0.22888	7.2312	0.000480886	0.00157768	0.211398	7.2312	0.00135961	0.00357326	3	162854595	162895884	AAEL000485-PB paramyosin, putative|protein_coding|3:16285503 5:162895628:1|gene:AAEL000485	YES	IN	0	1	0.9786
AAEL018346	-0.289096	3.17942	0.07519	0.219205	-0.211843	3.17942	0.191518	0.290639	0.0772443	3.17943	0.65232	0.730869	2	381746063	381749947	AAEL018346-PA |protein_coding|2:381746103:381749916:1|gene:AAEL018346	YES	OUT	0	1	0.535872
AAEL000196	-0.689089	3.32872	1.83975e-05	0.000230475	-0.66279	3.32872	4.22409e-05	0.000167031	0.0262833	3.32872	0.882637	0.916128	3	215974803	215984542	AAEL000196-PA |protein_coding|3:215974897:215984508:1|gene:AAEL000196	YES	IN	1	1	0.719201
AAEL002016	-0.205602	5.66975	0.00998093	0.0469397	-0.099589	5.66975	0.215768	0.320244	0.106012	5.66975	0.186955	0.271603	2	426568796	426580305	AAEL002016-PB disulfide oxidoreductase|protein_coding|2:4265 69009:426579618:1|gene:AAEL002016	YES	OUT	1	1	0.678376
AAEL002631	-0.437781	2.68355	0.0168349	0.0712641	-0.428954	2.68355	0.019512	0.0427751	0.00881142	2.68355	0.986155	0.991661	3	256123833	256124862	AAEL002631-PA |protein_coding|3:256124105:256124743:-1|gene:AAEL002631	YES	IN	1	1	0.505958
AAEL002833	-0.0989073	10.7426	0.058546	0.182302	-0.0402297	10.7426	0.441784	0.559446	0.0586776	10.7426	0.262044	0.357498	3	234963033	235018220	AAEL002833-PA cathepsin l|protein_coding|3:234963398:235017889:1|gene:AAEL002833	YES	IN	1	1	0.500911
AAEL004575	-0.524785	3.43775	0.00427404	0.0238421	-0.279662	3.43775	0.127175	0.208359	0.245108	3.43775	0.19069	0.275811	1	144777241	144801985	AAEL004575-PA beta-galactosidase|protein_coding|1:144777422: 144801922:1|gene:AAEL004575	YES	OUT	1	1	0.606084
AAEL004581	-0.301295	3.36767	0.0431632	0.145516	-0.118796	3.36767	0.424155	0.54309	0.18249	3.36767	0.234451	0.327186	1	145346819	145370360	AAEL004581-PA |protein_coding|1:145347090:145370224:-1|gene:AAEL004581	YES	IN	1	1	0.718565
AAEL005957	-0.714614	2.57226	2.76669e-05	0.000329411	-0.725636	2.57226	2.35784e-05	9.76576e-05	-0.011048	2.57226	0.965705	0.975979	3	227803170	227900165	AAEL005957-PA phospholipase b, plb1|protein_coding|3:227869733:227899935:1|gene:AAEL005957	YES	IN	1	1	0.681182
AAEL006449	-0.771162	7.14382	5.67391e-22	7.91053e-20	-0.461491	7.14382	6.91245e-09	4.7916e-08	0.309669	7.14382	0.000115919	0.000377688	2	438595583	438612421	AAEL006449-PA ser/thr protein kinase-lyk4|protein_coding|2:4 38595971:438612305:1|gene:AAEL006449	YES	IN	1	1	0.991253
AAEL007897	-0.813082	3.6055	3.33627e-08	7.83661e-07	-0.529098	3.6055	0.000294642	0.0010035	0.283964	3.6055	0.0600102	0.103477	2	474346883	474364051	AAEL007897-PB SPZ4: spaetzle-like cytokine|protein_coding|2: 474346919:474362896:-1|gene:AAEL007897	YES	IN	1	1	0.966009
AAEL008671	-0.309296	7.87804	6.77069e-06	9.68971e-05	-0.189995	7.87804	0.00569007	0.0147084	0.119301	7.87804	0.0836072	0.137789	2	239676163	239683136	AAEL008671-PA Mitochondrial fission 1 protein|protein_coding |2:239676554:239682997:-1|gene:AAEL008671	YES	IN	1	1	0.972813
AAEL009039	-0.091063	5.64221	0.228359	0.4612	-0.0787113	5.64221	0.30208	0.419535	0.0123512	5.64221	0.872183	0.908221	3	193297635	193310821	AAEL009039-PB |protein_coding|3:193297777:193310689:-1|gene:AAEL009039	YES	OUT	1	1	0.57995
AAEL009538	-0.71561	2.61789	0.00020498	0.00182476	-0.455924	2.61789	0.0168663	0.0377602	0.259651	2.61789	0.192997	0.278276	1	40049718	40062897	AAEL009538-PA |protein_coding|1:40050968:40062489:1|gene:AAEL009538	YES	IN	1	1	0.835779
AAEL009676	-0.288359	4.60626	0.0192987	0.0793617	-0.205198	4.60626	0.0966429	0.166876	0.0831575	4.60626	0.507928	0.604174	3	22186594	22189470	AAEL009676-PA glyoxylate/hydroxypyruvate reductase|protein_c oding|3:22186648:22189329:-1|gene:AAEL009676	YES	IN	1	1	0.534714
AAEL011264	-0.280317	3.53335	0.0758	0.220315	-0.238589	3.53335	0.133607	0.217168	0.0417226	3.53335	0.805816	0.857078	1	215334458	215340972	AAEL011264-PA phosphatidylethanolamine-binding protein|prote in_coding|1:215334602:215340681:-1|gene:AAEL011264	YES	IN	1	1	0.545097
AAEL011606	-0.155826	5.74617	0.0478684	0.15703	-0.142284	5.74617	0.0729646	0.131644	0.0135407	5.74617	0.863736	0.901816	2	172101259	172117493	AAEL011606-PA |protein_coding|2:172101383:172115898:1|gene:AAEL011606	YES	IN	1	1	0.541812
AAEL012272	-0.104238	6.67974	0.141309	0.339986	-0.087653	6.67974	0.217645	0.322687	0.0165852	6.67974	0.817283	0.865652	2	145084234	145095112	AAEL012272-PA fk506 binding protein|protein_coding|2:1450848 76:145094663:-1|gene:AAEL012272	YES	IN	1	1	0.719323
AAEL012945	-0.116105	6.05513	0.0681594	0.204218	-0.0815603	6.05513	0.2026	0.304086	0.0345443	6.05513	0.593248	0.67912	3	206098645	206150954	AAEL012945-PB |protein_coding|3:206099809:206150595:-1|gene:AAEL012945	YES	OUT	1	1	0.85983
AAEL014378	-0.33646	5.22195	0.000227632	0.00201192	-0.289179	5.22195	0.00158661	0.0046459	0.0472783	5.22195	0.614201	0.698049	3	44577776	44610795	AAEL014378-PA |protein_coding|3:44589117:44610486:1|gene:AAEL014378	YES	IN	1	1	0.819016
AAEL014523	-0.608516	6.11414	1.04998e-13	6.01064e-12	-0.588361	6.11414	7.79979e-13	7.90403e-12	0.0201525	6.11414	0.808872	0.859588	1	150140028	150170019	AAEL014523-PB neuroendocrine convertase|protein_coding|1:150 141183:150169334:-1|gene:AAEL014523	YES	IN	1	1	0.79012
AAEL014709	-0.0921153	7.09545	0.1613	0.366819	-0.0902913	7.09545	0.1707	0.264574	0.0018239	7.09545	0.979924	0.987118	2	464596419	464620584	AAEL014709-PA methionine-tRNA synthetase|protein_coding|2:46 4596575:464620327:1|gene:AAEL014709	YES	OUT	1	1	0.65543
AAEL018217	-0.197012	6.28697	0.00704894	0.035653	-0.119288	6.28697	0.103568	0.176507	0.0777231	6.28697	0.292469	0.391045	2	225715310	225791864	AAEL018217-PB |protein_coding|2:225715610:225773014:-1|gene:AAEL018217	YES	OUT	1	1	0.842205
AAEL019479	-0.257859	7.66171	0.000121353	0.00116943	-0.168069	7.66171	0.0123266	0.0287975	0.0897899	7.66171	0.182377	0.265891	3	161880273	161971478	AAEL019479-PA |protein_coding|3:161881305:161970827:1|gene:AAEL019479	YES	IN	1	1	0.968629
AAEL019589	-0.307043	7.1541	1.9992e-06	3.22408e-05	-0.214279	7.1541	0.000921146	0.00285595	0.0927627	7.15411	0.153751	0.230453	3	26826668	26890297	AAEL019589-PA |protein_coding|3:26827757:26889328:1|gene:AAEL019589	YES	OUT	1	1	0.989061
AAEL019639	-0.159966	6.61498	0.02519	0.097163	-0.093936	6.61498	0.18983	0.288434	0.0660299	6.61498	0.359033	0.460389	1	247385526	247556459	AAEL019639-PA |protein_coding|1:247385834:247555668:-1|gene:AAEL019639	YES	IN	1	1	0.924576
AAEL020101	-0.545595	4.52041	1.62792e-06	2.67524e-05	-0.361451	4.52041	0.00148518	0.00438268	0.184136	4.52041	0.112769	0.177581	3	334078697	334091427	AAEL020101-PA |protein_coding|3:334078905:334091227:-1|gene:AAEL020101	YES	OUT	1	1	0.985425
AAEL020878	-0.191987	7.78131	0.00514794	0.0277597	-0.160601	7.78131	0.019364	0.0425369	0.031385	7.78131	0.649785	0.729069	2	128406230	128463935	AAEL020878-PA |protein_coding|2:128407004:128463360:-1|gene:AAEL020878	YES	IN	1	1	0.787738
AAEL024958	-1.22469	2.27344	1.88651e-09	5.72175e-08	-1.10524	2.27344	6.28458e-08	3.89196e-07	0.11938	2.27344	0.590735	0.676961	1	192046799	192049578	AAEL024958-PA |protein_coding|1:192047266:192049214:-1|gene:AAEL024958	YES	IN	1	1	0.782205
AAEL025404	-0.271346	6.28676	0.000150734	0.00141012	-0.214244	6.28676	0.00284436	0.00787276	0.0571004	6.28676	0.430814	0.530158	1	140278727	140311302	AAEL025404-PA |protein_coding|1:140278936:140310971:-1|gene:AAEL025404	YES	OUT	1	1	0.953052
AAEL025785	-0.535792	2.895	0.00123559	0.00849001	-0.388289	2.895	0.0195772	0.0428852	0.147483	2.895	0.38859	0.490075	2	30696791	30813163	AAEL025785-PA |protein_coding|2:30696791:30812208:1|gene:AAEL025785	YES	OUT	1	1	0.895154
AAEL026787	-0.806881	4.39303	1.93026e-09	5.83397e-08	-0.720994	4.39303	8.42179e-08	5.13747e-07	0.0858779	4.39303	0.536648	0.629842	2	183044897	183061890	AAEL026787-PA |protein_coding|2:183044989:183061564:-1|gene:AAEL026787	YES	IN	1	1	0.876918
AAEL027699	-0.55954	4.39845	1.50937e-05	0.000194152	-0.326928	4.39845	0.011307	0.0266897	0.232605	4.39845	0.0766713	0.127943	1	288693245	289157325	AAEL027699-PA |protein_coding|1:288694800:289155638:1|gene:AAEL027699	YES	IN	1	1	0.948562
AAEL001625	-1.03644	2.54704	2.79293e-08	6.70612e-07	-0.723147	2.54704	9.31267e-05	0.000348329	0.313244	2.54704	0.111909	0.176554	1	138045731	138052574	AAEL001625-PA |protein_coding|1:138045790:138052403:-1|gene:AAEL001625	YES	IN	2	1	0.954218
AAEL002861	-0.645012	6.58791	1.19395e-10	4.28238e-09	-0.623748	6.58791	4.84624e-10	3.80481e-09	0.0212629	6.58791	0.836773	0.881329	1	256006799	256025807	AAEL002861-PA |protein_coding|1:256024150:256025553:1|gene:AAEL002861	YES	OUT	2	1	0.690118
AAEL003214	-0.36983	5.0165	0.000165351	0.00152377	-0.193079	5.0165	0.0494725	0.094381	0.176747	5.01651	0.0756542	0.12648	1	291703462	291715922	AAEL003214-PA salivary gland growth factor|protein_coding|1: 291703499:291715784:1|gene:AAEL003214	YES	OUT	2	1	0.683886
AAEL003481	-0.189008	6.54848	0.00875751	0.0424327	-0.140552	6.54848	0.0517685	0.0981546	0.0484558	6.54848	0.50601	0.602307	3	221419593	221445499	AAEL003481-PA Glycosyltransferase 25 family member Precursor (EC 2.-.-.-)|protein_coding|3:221420393:221445299: 1|gene:AAEL003481	YES	OUT	2	1	0.882207
AAEL005284	-0.102648	6.77615	0.15582	0.359023	-0.0739802	6.77615	0.307774	0.425731	0.0286674	6.77615	0.694384	0.766571	2	286160976	286768392	AAEL005284-PB receptor tyrosine phosphatase type r2a|protein_coding|2:286163013:286511395:-1|gene:AAEL005284	YES	IN	2	1	0.565798
AAEL005392	-0.366511	7.33904	1.07649e-08	2.83695e-07	-0.336365	7.33904	1.60889e-07	9.39679e-07	0.0301455	7.33904	0.642146	0.72322	2	258506218	258588314	AAEL005392-PA dihydropyridine-sensitive l-type calcium chann el|protein_coding|2:258556233:258587277:1|gene:AAEL005392	YES	IN	2	1	0.921493
AAEL005633	-0.605965	5.26403	6.84969e-12	3.03635e-10	-0.300891	5.26403	0.00062952	0.00201764	0.305069	5.26403	0.000667409	0.0018622	1	47738927	48274639	AAEL005633-PA |protein_coding|1:48179056:48274499:1|gene:AAEL005633	YES	IN	2	1	0.963971
AAEL005734	-0.351175	6.26488	2.52385e-05	0.000304209	-0.346952	6.26488	3.27296e-05	0.000131878	0.00422212	6.26487	0.964481	0.975884	2	437498228	437629542	AAEL005734-PA leucine-rich transmembrane protein|protein_cod ing|2:437585775:437628823:1|gene:AAEL005734	YES	IN	2	1	0.629022
AAEL008024	-0.248205	4.00333	0.0615501	0.189338	-0.12553	4.00333	0.34855	0.468856	0.122671	4.00333	0.362207	0.463751	1	75063235	75218481	AAEL008024-PA |protein_coding|1:75063918:75078063:-1|gene:AAEL008024	YES	OUT	2	1	0.529111
AAEL008391	-0.154862	5.957	0.0220233	0.0878087	-0.137782	5.957	0.0425789	0.0833262	0.0170796	5.957	0.806241	0.85732	3	224409813	224435395	AAEL008391-PA ptx1 protein|protein_coding|3:224409883:224435 211:-1|gene:AAEL008391	YES	IN	2	1	0.75874
AAEL008476	-0.560255	3.27005	0.000689493	0.00519485	-0.34355	3.27005	0.0358776	0.0721894	0.216687	3.27005	0.202151	0.289376	2	19194955	19205383	AAEL008476-PA |protein_coding|2:19195198:19205306:1|gene:AAEL008476	YES	IN	2	1	0.898992
AAEL008565	-0.352993	7.74588	2.87709e-07	5.74354e-06	-0.137398	7.74588	0.0455279	0.0881791	0.215595	7.74588	0.00177904	0.00452694	2	157178044	157196874	AAEL008565-PA Metalloprotease m41 ftsh|protein_coding|2:157178248:157196779:1|gene:AAEL008565	YES	IN	2	1	0.736278
AAEL008723	-0.590996	9.2981	2.2546e-15	1.53455e-13	-0.202699	9.2981	0.00636811	0.0161852	0.388297	9.2981	1.87456e-07	9.26454e-07	3	280317136	280320357	AAEL008723-PA |protein_coding|3:280317637:280317909:1|gene:AAEL008723	YES	IN	2	1	0.732105
AAEL009339	-0.756179	4.88552	5.78585e-14	3.35657e-12	-0.763014	4.88552	4.94921e-14	5.51301e-13	-0.00684051	4.88552	0.956759	0.969662	NIGP01000080	5319	12038	AAEL009339-PA activin receptor type I, putative|protein_codi ng|NIGP01000080:5321:10945:1|gene:AAEL009339	YES	IN	2	1	0.684384
AAEL010067	-0.343176	5.43168	1.95244e-05	0.000242136	-0.1239	5.43168	0.122487	0.202404	0.219273	5.43168	0.00706763	0.0156888	3	209339868	209519179	AAEL010067-PA |protein_coding|3:209341648:209518037:1|gene:AAEL010067	YES	IN	2	1	0.669644
AAEL012125	-0.80929	6.31355	6.35161e-21	7.68284e-19	-0.575312	6.31355	2.23233e-11	1.97707e-10	0.233976	6.31355	0.00717022	0.015884	2	404942438	405524886	AAEL012125-PB activin receptor type I, putative|protein_codi ng|2:404942490:405524133:1|gene:AAEL012125	YES	IN	2	1	0.975574
AAEL012384	-0.862489	2.24352	1.36284e-05	0.00017822	-0.304848	2.24352	0.119063	0.197759	0.557573	2.24352	0.0065481	0.0146409	3	46156057	46428585	AAEL012384-PB amalgam protein, putative|protein_coding|3:462 26044:46428207:1|gene:AAEL012384	YES	IN	2	1	0.691332
AAEL014215	-0.154908	6.7267	0.0299711	0.110856	-0.124817	6.7267	0.0806325	0.143236	0.0300903	6.7267	0.678284	0.753416	2	322843517	322921184	AAEL014215-PB nicotinate phosphoribosyltransferase|protein_c oding|2:322844770:322920676:-1|gene:AAEL014215	YES	IN	2	1	0.779738
AAEL017331	-0.200336	7.27816	0.00390806	0.0222538	-0.200966	7.27816	0.00389207	0.010484	-0.000629959	7.27816	0.995701	0.998821	1	150963290	151661822	AAEL017331-PB |protein_coding|1:150963522:151661705:1|gene:AAEL017331	YES	IN	2	1	0.535817
AAEL018127	-0.133631	5.93676	0.0438197	0.14727	-0.0794117	5.93676	0.232782	0.340468	0.0542185	5.93676	0.420742	0.520179	1	156841378	156910040	AAEL018127-PA |protein_coding|1:156841575:156909960:1|gene:AAEL018127	YES	OUT	2	1	0.928656
AAEL019521	-0.198694	8.06638	0.00450318	0.0248091	-0.187946	8.06638	0.0072716	0.0181927	0.0107476	8.06638	0.878963	0.912972	1	42362341	42914462	AAEL019521-PA |protein_coding|1:42362982:42904327:-1|gene:AAEL019521	YES	IN	2	1	0.711463
AAEL019651	-0.121592	7.66595	0.0646036	0.196148	-0.105409	7.66595	0.109552	0.184776	0.0161827	7.66595	0.807857	0.858615	2	225660482	225838207	AAEL019651-PA |protein_coding|2:225803320:225837742:1|gene:AAEL019651	YES	IN	2	1	0.697598
AAEL019752	-0.767972	2.88421	0.000327039	0.00273397	-0.546273	2.88421	0.00983512	0.023589	0.221669	2.88421	0.31648	0.416006	1	224829885	225401244	AAEL019752-PA |protein_coding|1:224831556:225380359:-1|gene:AAEL019752	YES	IN	2	1	0.728354
AAEL019866	-0.255952	4.76041	0.0128234	0.0571662	-0.270162	4.76041	0.00909635	0.0220682	-0.0142111	4.76041	0.899668	0.927901	1	3335070	3394804	AAEL019866-PA |protein_coding|1:3336756:3353718:-1|gene:AAEL019866	YES	OUT	2	1	0.531801
AAEL020340	-0.13783	8.3685	0.0472928	0.155766	-0.117693	8.3685	0.0906853	0.158177	0.0201361	8.3685	0.77244	0.83016	1	259897183	260468281	AAEL020340-PA |protein_coding|1:260269614:260466365:1|gene:AAEL020340	YES	IN	2	1	0.760714
AAEL021449	-0.414721	2.68337	0.0234393	0.0920951	-0.285377	2.68337	0.119577	0.198469	0.129325	2.68337	0.503607	0.600439	1	203049412	203068708	AAEL021449-PA |protein_coding|1:203061289:203067951:1|gene:AAEL021449	YES	OUT	2	1	0.527272
AAEL023169	-0.120599	7.27072	0.0635079	0.193501	-0.0701035	7.27072	0.281852	0.397184	0.0504956	7.27072	0.43967	0.538621	1	271659398	271748409	AAEL023169-PA |protein_coding|1:271659913:271746279:1|gene:AAEL023169	YES	IN	2	1	0.837637
AAEL023511	-0.503571	4.71547	5.82906e-06	8.48014e-05	-0.344564	4.71547	0.00192921	0.00558103	0.159001	4.71547	0.160131	0.238322	2	245966743	245970643	AAEL023511-PA |protein_coding|2:245966948:245970551:1|gene:AAEL023511	YES	OUT	2	1	0.97305
AAEL023746	-0.567798	6.57658	2.86395e-11	1.11549e-09	-0.4813	6.57658	1.72168e-08	1.13953e-07	0.0864965	6.57658	0.315593	0.414966	3	342318151	342375526	AAEL023746-PA |protein_coding|3:342319399:342339662:-1|gene:AAEL023746	YES	IN	2	1	0.928021
AAEL025250	-0.122371	5.59457	0.118741	0.302506	-0.114043	5.59457	0.148742	0.236695	0.00832685	5.59457	0.918005	0.942651	1	253202432	254028751	AAEL025250-PA |protein_coding|1:254003863:254028275:1|gene:AAEL025250	YES	IN	2	1	0.523735
AAEL026060	-0.245005	2.41676	0.146138	0.347134	-0.24655	2.41676	0.14941	0.237582	-0.00155586	2.41676	1	1	1	81127088	81134259	AAEL026060-PA |protein_coding|1:81128243:81133935:1|gene:AAEL026060	YES	IN	2	1	0.520558
AAEL026297	-0.337145	7.71564	7.04234e-07	1.28426e-05	-0.349687	7.71564	2.81757e-07	1.58872e-06	-0.0125422	7.71564	0.85571	0.895382	1	42620486	42832974	AAEL026297-PA |protein_coding|1:42828481:42832078:1|gene:AAEL026297	YES	OUT	2	1	0.60096
AAEL026531	-0.826915	5.19667	1.83312e-15	1.27786e-13	-0.52548	5.19667	3.91429e-07	2.15648e-06	0.301428	5.19667	0.0042746	0.00999194	2	35482039	35618375	AAEL026531-PA |protein_coding|2:35482877:35618005:1|gene:AAEL026531	YES	IN	2	1	0.94393
AAEL021771	-0.169463	6.34667	0.0215358	0.0864389	-0.142754	6.34667	0.0537772	0.101407	0.0267092	6.34667	0.719974	0.787082	3	26101137	26140274	AAEL021771-PA |protein_coding|3:26101335:26139946:-1|gene:AAEL021771	YES	IN	3	1	0.731734
AAEL000949	-0.218019	5.5323	0.0104528	0.048656	-0.229818	5.5323	0.00733511	0.0183232	-0.0117996	5.5323	0.898517	0.92743	3	376995296	377064139	AAEL000949-PB |protein_coding|3:377008906:377062006:1|gene:AAEL000949	YES	IN	4	1	0.519111
AAEL007298	-0.410734	6.24336	3.60143e-07	6.99567e-06	-0.198358	6.24336	0.0137971	0.0317946	0.212375	6.24336	0.00907243	0.019581	3	195685730	195752375	AAEL007298-PB Fatty acyl-CoA reductase|protein_coding|3:1957 36329:195752242:1|gene:AAEL007298	YES	IN	4	1	0.899323
AAEL007770	-0.755929	2.5742	0.000120471	0.0011645	-0.302593	2.5742	0.118656	0.197263	0.453292	2.5742	0.0241297	0.0465158	2	219990171	220177281	AAEL007770-PB voltage and ligand gated potassium channel|pro tein_coding|2:220023962:220177131:1|gene:AAEL007770	YES	IN	4	1	0.746301
AAEL012820	-0.634891	5.72994	1.95103e-13	1.08804e-11	-0.387817	5.72994	6.57976e-06	2.99187e-05	0.247071	5.72994	0.00479172	0.0110837	1	242590985	242601226	AAEL012820-PA |protein_coding|1:242591172:242601209:1|gene:AAEL012820	YES	IN	4	1	0.976618
AAEL021276	-0.738873	2.32475	0.000198659	0.0017799	-0.454381	2.32475	0.0209898	0.0455069	0.284446	2.32475	0.168232	0.248701	1	97463106	97504464	AAEL021276-PA |protein_coding|1:97463788:97503666:1|gene:AAEL021276	YES	IN	4	1	0.860872
AAEL004710	-0.41281	6.53962	3.09796e-06	4.80768e-05	-0.384899	6.53962	1.40089e-05	6.03052e-05	0.0279104	6.53962	0.756953	0.817275	2	378171696	378260342	AAEL004710-PA spingomyelin synthetase|protein_coding|2:37817 2436:378259333:1|gene:AAEL004710	YES	IN	5	1	0.757485
AAEL006990	-0.418979	4.78814	0.000198881	0.0017799	-0.154842	4.78814	0.167399	0.260299	0.264132	4.78814	0.0204921	0.0402394	2	242068817	242107483	AAEL006990-PB |protein_coding|2:242069530:242087862:-1|gene:AAEL006990	YES	OUT	5	1	0.509306
AAEL007758	-0.760691	3.63284	1.58826e-06	2.63391e-05	-0.613238	3.63284	0.000108812	0.000404024	0.147437	3.63284	0.372803	0.47491	1	71027843	71030320	AAEL007758-PA |protein_coding|1:71028598:71029986:-1|gene:AAEL007758	YES	IN	5	1	0.913065
AAEL005023	-0.205353	6.41457	0.00460067	0.0252496	-0.137544	6.41457	0.0581672	0.108268	0.0678078	6.41458	0.354376	0.455769	2	444238083	444280173	AAEL005023-PA Palmitoyltransferase|protein_coding|2:44423925 3:444279901:-1|gene:AAEL005023	YES	IN	6	1	0.846385
AAEL006472	-0.138933	8.91141	0.0479245	0.157113	-0.090628	8.91141	0.197248	0.297611	0.0483053	8.91141	0.492172	0.589897	3	216387324	216454196	AAEL006472-PB rabconnectin|protein_coding|3:216387502:216452 964:1|gene:AAEL006472	YES	IN	6	1	0.786349
AAEL027866	-0.73656	5.12638	8.29916e-17	6.96485e-15	-0.236995	5.12638	0.0067831	0.0171192	0.499557	5.12638	2.58795e-08	1.42304e-07	3	247409468	247474543	AAEL027866-PA |protein_coding|3:247410203:247474082:1|gene:AAEL027866	YES	IN	6	1	0.729063
AAEL001583	-0.343671	6.79914	1.01192e-06	1.77425e-05	-0.263371	6.79914	0.000181717	0.000646139	0.0802998	6.79914	0.257906	0.352967	2	21635273	21696995	AAEL001583-PB |protein_coding|2:21635906:21661800:-1|gene:AAEL001583	YES	IN	7	1	0.987797
AAEL003052	-0.317529	4.74191	0.00547764	0.0291556	-0.145943	4.74191	0.202815	0.304251	0.171582	4.74191	0.137717	0.2101	2	212652530	212761677	AAEL003052-PB |protein_coding|2:212672668:212760895:1|gene:AAEL003052	YES	OUT	7	1	0.712674
AAEL009311	-0.702516	5.11154	5.38737e-15	3.52791e-13	-0.339248	5.11154	0.000142233	0.000516148	0.363261	5.11154	7.24345e-05	0.000244323	1	199915571	200098068	AAEL009311-PA 3-hydroxy-3-methylglutaryl-coenzyme A reductas e|protein_coding|1:199916549:200000855:-1|gene:AAEL009311	YES	IN	8	1	0.974249
AAEL019632	-0.23059	7.55184	0.000957672	0.00686981	-0.160478	7.55184	0.0216781	0.0467645	0.0701119	7.55184	0.317269	0.41679	2	146758436	147142913	AAEL019632-PA |protein_coding|2:146758940:147142791:-1|gene:AAEL019632	YES	IN	8	1	0.925431
AAEL002426	-0.330107	5.46317	2.24692e-05	0.000274715	-0.331731	5.46317	2.26422e-05	9.42773e-05	-0.00162605	5.46317	0.987102	0.992152	1	177333477	177346521	AAEL002426-PA |protein_coding|1:177333499:177346208:-1|gene:AAEL002426	YES	IN	9	1	0.645526
AAEL005929	-0.562252	6.47984	3.16784e-13	1.67993e-11	-0.572696	6.47984	1.34381e-13	1.45017e-12	-0.0104452	6.47984	0.894169	0.924323	3	138489236	138524582	AAEL005929-PB ATP-binding cassette transporter|protein_codin g|3:138496437:138524390:1|gene:AAEL005929	YES	IN	9	1	0.664805
AAEL005918	-0.870755	6.89035	1.26827e-25	2.43621e-23	-0.314085	6.89035	0.000138883	0.000504838	0.556667	6.89035	2.54989e-11	1.88257e-10	3	138401412	138418395	AAEL005918-PA ATP-binding cassette transporter|protein_codin g|3:138401495:138417939:-1|gene:AAEL005918	YES	IN	10	1	0.806773
AAEL012522	-1.40708	5.42145	6.1352e-34	2.20969e-31	-0.82297	5.42145	5.50249e-13	5.62882e-12	0.5841	5.42145	5.77698e-07	2.67039e-06	2	322581669	322637890	AAEL012522-PA Sodium-dependent phosphate transporter|protein _coding|2:322582128:322636699:1|gene:AAEL012522	YES	IN	10	1	0.991044
AAEL014248	-0.2751	5.93648	0.000262309	0.00225491	-0.187303	5.93648	0.0129634	0.0301468	0.0877958	5.93648	0.252283	0.346864	1	72368244	72414659	AAEL014248-PA |protein_coding|1:72387965:72414258:1|gene:AAEL014248	YES	IN	11	1	0.896515
AAEL017458	-0.833239	4.54079	5.44404e-12	2.46378e-10	-0.318086	4.54079	0.00772573	0.0190858	0.51514	4.54079	2.64289e-05	9.66378e-05	3	121823645	121836945	AAEL017458-PA |protein_coding|3:121835367:121836761:1|gene:AAEL017458	YES	OUT	11	1	0.839081
AAEL018228	-0.718752	3.04055	8.67154e-06	0.000119168	-0.283612	3.04055	0.0744919	0.133757	0.43511	3.04055	0.0083296	0.0181409	2	395877819	396041775	AAEL018228-PA |protein_coding|2:395911485:396041554:1|gene:AAEL018228	YES	IN	11	1	0.863768
AAEL003524	-1.53759	4.63435	2.06419e-37	1.11518e-34	-1.3359	4.63435	7.859e-29	2.0967e-27	0.201664	4.63435	0.107373	0.17033	2	256114445	256193363	AAEL003524-PB monocarboxylate transporter|protein_coding|2:2 56114953:256159765:-1|gene:AAEL003524	YES	IN	12	1	0.932439
AAEL003619	-3.31699	1.40542	1.49956e-38	9.25873e-36	-3.43302	1.40542	9.58971e-39	3.85551e-37	-0.116466	1.40542	0.790347	0.84541	3	301265516	301313082	AAEL003619-PA sodium/chloride dependent amino acid transport er|protein_coding|3:301265677:301312869:1|gene:AAEL003619	YES	IN	12	1	0.729952
AAEL003919	-0.631247	5.04803	4.61182e-09	1.28634e-07	-0.369769	5.04803	0.000562509	0.00182109	0.261472	5.04803	0.016865	0.0339578	1	250308339	250421976	AAEL003919-PA cationic amino acid transporter|protein_coding |1:250317821:250421558:1|gene:AAEL003919	YES	IN	12	1	0.914906
AAEL006180	-0.89533	4.3021	5.39643e-12	2.45509e-10	-0.71624	4.3021	3.35458e-08	2.14158e-07	0.179078	4.3021	0.180097	0.262921	3	141978829	142205134	AAEL006180-PB CCC1: sodium-coupled cation-chloride cotranspo rter|protein_coding|3:142151560:142204144:1|gene:AAEL006180	YES	IN	12	1	0.969318
AAEL008232	-0.355938	3.69569	0.00975122	0.0461355	-0.152851	3.69569	0.269383	0.382922	0.203078	3.69569	0.145999	0.220941	1	44024978	44114354	AAEL008232-PA sugar transporter|protein_coding|1:44025309:44 027018:-1|gene:AAEL008232	YES	IN	12	1	0.789034
AAEL008342	-0.442287	3.86738	0.000806622	0.00594063	-0.325346	3.86738	0.0138981	0.0319934	0.116932	3.86738	0.389914	0.491282	1	82002907	82032702	AAEL008342-PA monocarboxylate transporter|protein_coding|1:8 2002961:82032245:-1|gene:AAEL008342	YES	IN	12	1	0.95557
AAEL012443	-0.419842	5.35192	1.27097e-05	0.000167986	-0.176028	5.35192	0.0664646	0.121163	0.243811	5.35192	0.0121648	0.0254423	1	213215989	213222475	AAEL012443-PA sugar transporter|protein_coding|1:213219805:2 13221541:-1|gene:AAEL012443	YES	IN	12	1	0.693145
AAEL024732	-0.208875	3.80521	0.116846	0.299886	-0.208144	3.80521	0.120936	0.20034	0.000727905	3.80521	1	1	2	35830717	35946962	AAEL024732-PA |protein_coding|2:35872913:35945637:1|gene:AAEL024732	YES	IN	12	1	0.594899
AAEL009863	-0.338355	8.4122	1.60705e-06	2.65101e-05	-0.208613	8.4122	0.00308833	0.00849634	0.129742	8.4122	0.0662963	0.112786	2	164560718	164620845	AAEL009863-PC sodium/dicarboxylate cotransporter, putative|p rotein_coding|2:164561595:164579949:-1|gene:AAEL009863	YES	IN	13	1	0.977616
AAEL012131	-1.50525	2.14597	5.63937e-12	2.53889e-10	-0.792683	2.14597	0.000178902	0.000636914	0.712437	2.14597	0.0017687	0.00450329	3	298296146	298378605	AAEL012131-PA cationic amino acid transporter|protein_coding |3:298296901:298317193:-1|gene:AAEL012131	YES	IN	14	1	0.960279
AAEL022687	-0.466388	4.11734	0.00185218	0.0119658	-0.244839	4.11734	0.100722	0.172746	0.22154	4.11734	0.146047	0.220976	1	144484152	144510764	AAEL022687-PA |protein_coding|1:144484291:144505473:-1|gene:AAEL022687	YES	IN	14	1	0.654273
AAEL000199	-0.390061	6.95073	6.6214e-07	1.21261e-05	-0.20298	6.95073	0.00959467	0.023102	0.18708	6.95073	0.0176443	0.0353165	3	213008770	213024654	AAEL000199-PA arginyl-tRNA synthetase|protein_coding|3:21300 8834:213024473:-1|gene:AAEL000199	NO	N/A	N/A	1	0.82699
AAEL000204	-0.628763	7.1051	3.56914e-10	1.18206e-08	-0.429067	7.1051	1.80702e-05	7.65306e-05	0.199695	7.1051	0.0467421	0.0831013	3	216038299	216190199	AAEL000204-PC |protein_coding|3:216039958:216183546:-1|gene:AAEL000204	NO	N/A	N/A	1	0.944977
AAEL000240	-0.344867	4.77649	0.00114042	0.00795625	-0.142618	4.77649	0.17836	0.274234	0.202245	4.77649	0.059693	0.103094	2	227780710	227818771	AAEL000240-PA |protein_coding|2:227780786:227817474:-1|gene:AAEL000240	NO	N/A	N/A	1	0.676796
AAEL000388	-0.56346	9.29644	1.3266e-13	7.49487e-12	-0.497203	9.29644	6.34195e-11	5.37449e-10	0.0662571	9.29644	0.383653	0.485548	3	97604224	97623090	AAEL000388-PA isoleucyl tRNA synthetase|protein_coding|3:976 04445:97622900:1|gene:AAEL000388	NO	N/A	N/A	1	0.930717
AAEL000476	-0.359691	7.24274	3.53599e-08	8.26083e-07	-0.195589	7.24274	0.00270887	0.00755095	0.164101	7.24274	0.0124002	0.0258844	3	162876016	162959647	AAEL000476-PE |protein_coding|3:162946437:162959532:-1|gene:AAEL000476	NO	N/A	N/A	1	0.98271
AAEL000579	-0.30884	4.81086	0.00290282	0.0173527	-0.229718	4.81086	0.0276804	0.0576552	0.0791187	4.81086	0.451371	0.549916	2	147622230	147634572	AAEL000579-PB |protein_coding|2:147622385:147634485:1|gene:AAEL000579	NO	N/A	N/A	1	0.874126
AAEL000834	-1.41799	3.25914	4.91406e-09	1.35543e-07	-0.463007	3.25914	0.0499515	0.0951898	0.954923	3.25914	8.64712e-05	0.000288816	3	363894690	363901819	AAEL000834-PB dimethylaniline monooxygenase|protein_coding|3 :363894874:363901648:1|gene:AAEL000834	NO	N/A	N/A	1	0.509428
AAEL000958	-0.506966	5.22352	7.52702e-09	2.03961e-07	-0.303776	5.22352	0.000516835	0.00168586	0.203186	5.22352	0.0231386	0.044765	3	380083352	380089947	AAEL000958-PB |protein_coding|3:380083479:380089681:1|gene:AAEL000958	NO	N/A	N/A	1	0.960236
AAEL001085	-0.423858	5.35895	7.3274e-07	1.31407e-05	-0.152996	5.35895	0.0734587	0.132342	0.270859	5.35895	0.00175325	0.00446527	1	185219671	185221539	AAEL001085-PA |protein_coding|1:185220266:185221483:1|gene:AAEL001085	NO	N/A	N/A	1	0.694549
AAEL001089	-0.423858	5.35895	7.29861e-07	1.31163e-05	-0.152996	5.35895	0.073414	0.132317	0.270859	5.35895	0.00175044	0.00446205	1	185219686	185221532	AAEL001089-PA |protein_coding|1:185219825:185220239:1|gene:AAEL001089	NO	N/A	N/A	1	0.694549
AAEL001183	-0.258358	4.1407	0.0625079	0.191399	-0.139935	4.1407	0.3147	0.433233	0.118419	4.1407	0.400858	0.502176	2	307646692	307670086	AAEL001183-PA zinc binding dehydrogenase|protein_coding|2:30 7646841:307669970:-1|gene:AAEL001183	NO	N/A	N/A	1	0.539979
AAEL001206	-0.33246	9.16875	4.36453e-06	6.57265e-05	-0.321248	9.16875	9.14577e-06	4.0604e-05	0.0112118	9.16875	0.87727	0.911543	2	413338188	413348859	AAEL001206-PB threonyl-tRNA synthetase|protein_coding|2:4133 38377:413348183:-1|gene:AAEL001206	NO	N/A	N/A	1	0.829903
AAEL001379	-0.141407	7.53983	0.0287656	0.107362	-0.107423	7.53983	0.0973655	0.167889	0.0339835	7.53983	0.601024	0.685751	2	206228239	206274641	AAEL001379-PA |protein_coding|2:206232533:206241975:-1|gene:AAEL001379	NO	N/A	N/A	1	0.974662
AAEL001455	-0.426193	4.0801	0.00204206	0.0129695	-0.204056	4.0801	0.139587	0.224984	0.222129	4.0801	0.113305	0.178075	2	209247661	209295329	AAEL001455-PB |protein_coding|2:209252521:209295299:1|gene:AAEL001455	NO	N/A	N/A	1	0.743019
AAEL001600	-0.289498	4.42582	0.0249974	0.0966357	-0.160398	4.42582	0.217575	0.322648	0.129096	4.42582	0.32187	0.421361	1	138024989	138045976	AAEL001600-PA |protein_coding|1:138043256:138045697:1|gene:AAEL001600	NO	N/A	N/A	1	0.509159
AAEL001622	-0.208916	5.57238	0.00776274	0.0383435	-0.179028	5.57238	0.0231479	0.0494906	0.0298874	5.57238	0.709864	0.777899	1	138002567	138033882	AAEL001622-PA dual specificity mitogen-activated protein kinase kinase MAPKK|protein_coding|1:138003310:138033384:-1| gene:AAEL001622	NO	N/A	N/A	1	0.784017
AAEL001795	-0.445533	4.94677	1.0115e-06	1.77425e-05	-0.392377	4.94677	1.75254e-05	7.44786e-05	0.0531527	4.94677	0.5758	0.664212	2	376433346	376458113	AAEL001795-PA orfY, putative|protein_coding|2:376433513:3764 58032:1|gene:AAEL001795	NO	N/A	N/A	1	0.898358
AAEL002010	-0.868974	4.91279	2.17378e-16	1.67769e-14	-0.541987	4.91279	2.58676e-07	1.46719e-06	0.326978	4.91279	0.00243798	0.00601424	2	426390705	426399364	AAEL002010-PA |protein_coding|2:426390815:426399325:1|gene:AAEL002010	NO	N/A	N/A	1	0.976553
AAEL002048	-0.275115	7.76036	6.56538e-05	0.000706739	-0.185699	7.76036	0.00706472	0.0177212	0.0894155	7.76036	0.19648	0.282449	1	58275663	58302221	AAEL002048-PA histidyl-tRNA synthetase|protein_coding|1:5827 6435:58302070:-1|gene:AAEL002048	NO	N/A	N/A	1	0.969473
AAEL002089	-0.354701	5.1186	3.12704e-05	0.000366262	-0.201572	5.1186	0.0181029	0.0400617	0.153125	5.1186	0.0773051	0.128777	3	178392795	178406025	AAEL002089-PA |protein_coding|3:178392929:178405841:-1|gene:AAEL002089	NO	N/A	N/A	1	0.970917
AAEL002118	-0.219838	8.3264	0.00117222	0.00815836	-0.166366	8.3264	0.0141122	0.0324258	0.0534721	8.3264	0.431039	0.530301	3	178513068	178551067	AAEL002118-PA ubiquitin-conjugating enzyme rad6|protein_coding|3:178513812:178550480:-1|gene:AAEL002118	NO	N/A	N/A	1	0.976184
AAEL002182	-0.340827	5.58839	1.97461e-05	0.000244185	-0.362805	5.58839	6.21298e-06	2.83404e-05	-0.0219795	5.58838	0.789615	0.844732	2	429855825	430250255	AAEL002182-PB t-diRNAhydrouridine synthase|protein_coding|2: 429855925:429893940:-1|gene:AAEL002182	NO	N/A	N/A	1	0.528327
AAEL002309	-0.756086	3.34812	2.82105e-06	4.42562e-05	-0.433958	3.34812	0.00691517	0.017427	0.322105	3.34812	0.0515088	0.0904963	3	374160598	374177861	AAEL002309-PA TPX4: Thioredoxin Peroxidase.|protein_coding|3 :374160882:374177731:1|gene:AAEL002309	NO	N/A	N/A	1	0.939865
AAEL002311	-0.721515	3.81707	3.31512e-07	6.51271e-06	-0.3212	3.81707	0.0221307	0.0476221	0.400298	3.81707	0.00551177	0.0125775	3	374132190	374190212	AAEL002311-PA ADP-ribosylation factor, putative|protein_codi ng|3:374132264:374187554:-1|gene:AAEL002311	NO	N/A	N/A	1	0.894933
AAEL002321	-0.426874	4.42108	0.000171089	0.00156694	-0.255344	4.42108	0.0245978	0.0522159	0.171524	4.42108	0.13859	0.21132	1	10973430	11002755	AAEL002321-PA paired box protein pax-6|protein_coding|1:10974043:11002686:-1|gene:AAEL002321	NO	N/A	N/A	1	0.973228
AAEL002331	-0.451972	5.01499	3.07244e-06	4.77665e-05	-0.238657	5.01499	0.0139262	0.0320495	0.213311	5.01499	0.0296082	0.0555411	1	11949276	11960154	AAEL002331-PA Mannose-6-phosphate isomerase|protein_coding|1 :11949362:11959930:-1|gene:AAEL002331	NO	N/A	N/A	1	0.845528
AAEL002748	-0.522045	7.34448	2.41188e-12	1.13925e-10	-0.310561	7.34448	2.94608e-05	0.000119727	0.211483	7.34448	0.00470233	0.0108885	2	96217055	96251172	AAEL002748-PA aspartyl-tRNA synthetase|protein_coding|2:9624 8420:96250653:1|gene:AAEL002748	NO	N/A	N/A	1	0.977468
AAEL002840	-0.360264	5.71623	1.32252e-06	2.24594e-05	-0.120703	5.71623	0.104731	0.178067	0.239558	5.71623	0.00147236	0.00382424	3	233972930	234032837	AAEL002840-PA |protein_coding|3:234016397:234032277:1|gene:AAEL002840	NO	N/A	N/A	1	0.650459
AAEL002935	-0.152937	6.55022	0.0354022	0.125519	-0.122975	6.55022	0.0913232	0.159153	0.0299606	6.55022	0.684813	0.758816	1	85887931	85917647	AAEL002935-PF |protein_coding|1:85895076:85917320:-1|gene:AAEL002935	NO	N/A	N/A	1	0.66793
AAEL003014	-0.324622	7.00187	1.75389e-05	0.000221971	-0.210862	7.00187	0.00524553	0.0136821	0.113759	7.00187	0.135339	0.206947	3	40092613	40345792	AAEL003014-PB |protein_coding|3:40100705:40344326:-1|gene:AAEL003014	NO	N/A	N/A	1	0.869298
AAEL003043	-0.156526	6.40907	0.0319713	0.116031	-0.110282	6.40907	0.131038	0.213635	0.0462435	6.40907	0.532503	0.626253	1	129323582	129392525	AAEL003043-PB |protein_coding|1:129343930:129391452:1|gene:AAEL003043	NO	N/A	N/A	1	0.753594
AAEL003055	-0.0948961	5.53619	0.215586	0.444756	-0.0884712	5.53619	0.250194	0.361289	0.00642443	5.53619	0.939223	0.957953	2	212630110	212634274	AAEL003055-PA |protein_coding|2:212630244:212634116:-1|gene:AAEL003055	NO	N/A	N/A	1	0.662807
AAEL003237	-0.270375	6.12455	0.00175398	0.011434	-0.200849	6.12455	0.0203435	0.0443279	0.0695249	6.12455	0.425572	0.524921	1	291715652	291716510	AAEL003237-PA low molecular weight protein-tyrosine-phosphat ase|protein_coding|1:291715833:291716422:-1|gene:AAEL003237	NO	N/A	N/A	1	0.595321
AAEL003599	-0.543238	3.82255	0.000114242	0.00111206	-0.245805	3.82255	0.080706	0.143337	0.29742	3.82255	0.0368777	0.0672806	1	69157613	69189096	AAEL003599-PA Sulfiredoxin|protein_coding|1:69157817:6918893 7:-1|gene:AAEL003599	NO	N/A	N/A	1	0.890261
AAEL003690	-0.384665	2.39365	0.0358559	0.12692	-0.345008	2.39365	0.061838	0.11402	0.0396388	2.39365	0.835647	0.880572	2	316733900	316738853	AAEL003690-PA |protein_coding|2:316733969:316738772:-1|gene:AAEL003690	NO	N/A	N/A	1	0.557525
AAEL003700	-0.339124	2.87737	0.0360919	0.127442	-0.114296	2.87737	0.489763	0.606264	0.224812	2.87737	0.169412	0.250239	2	316655040	316657763	AAEL003700-PA |protein_coding|2:316655138:316657652:-1|gene:AAEL003700	NO	N/A	N/A	1	0.508348
AAEL003752	-0.181293	5.63114	0.0255802	0.0983686	-0.154526	5.63114	0.0585178	0.10885	0.0267664	5.63114	0.745103	0.807607	1	247946487	247947268	AAEL003752-PA |protein_coding|1:247946659:247947165:1|gene:AAEL003752	NO	N/A	N/A	1	0.603866
AAEL003992	-0.19135	5.09348	0.0336039	0.120541	-0.185279	5.09348	0.0404981	0.080125	0.00607036	5.09348	0.953333	0.967889	3	253980814	253991649	AAEL003992-PA |protein_coding|3:253987184:253991517:1|gene:AAEL003992	NO	N/A	N/A	1	0.5314
AAEL004317	-0.489446	8.7116	4.59877e-12	2.10327e-10	-0.226325	8.7116	0.00135081	0.00402913	0.263121	8.7116	0.000201547	0.000626004	3	51114473	51139036	AAEL004317-PA |protein_coding|3:51114640:51138879:1|gene:AAEL004317	NO	N/A	N/A	1	0.941741
AAEL004440	-0.482129	4.6169	0.00010243	0.00101541	-0.299608	4.6169	0.015482	0.035033	0.182515	4.6169	0.148741	0.22454	3	205815508	205895629	AAEL004440-PA tubulin-specific chaperone e|protein_coding|3:205859811:205895103:1|gene:AAEL004440	NO	N/A	N/A	1	0.916763
AAEL004558	-0.271931	3.41235	0.0835324	0.235427	-0.128928	3.41235	0.422081	0.540835	0.142995	3.41235	0.368561	0.470304	1	144897378	144899271	AAEL004558-PA wuho: tRNA (guanine-N(7)-)-methyltransferase subunit wuho|protein_coding|1:144897432:144899181:-1|gene:AAEL004558	NO	N/A	N/A	1	0.554025
AAEL004757	-0.586701	6.60733	2.07105e-14	1.27873e-12	-0.198826	6.60733	0.00914299	0.0221626	0.387874	6.60733	5.03416e-07	2.35855e-06	2	289147015	289160933	AAEL004757-PA cleavage and polyadenylation specificity facto r|protein_coding|2:289147140:289160597:-1|gene:AAEL004757	NO	N/A	N/A	1	0.699753
AAEL004865	-0.330749	11.6807	1.03653e-09	3.26998e-08	-0.211234	11.6807	9.60339e-05	0.000358892	0.119515	11.6807	0.0273408	0.0517934	1	288555879	288631520	AAEL004865-PA cyclin g|protein_coding|1:288596466:288628035:1|gene:AAEL004865	NO	N/A	N/A	1	0.982993
AAEL004875	-0.161861	6.53723	0.0194539	0.0797343	-0.140591	6.53723	0.0430081	0.0839381	0.0212702	6.53723	0.76258	0.822016	1	288462382	288532394	AAEL004875-PA F-box only protein|protein_coding|1:288467823: 288518402:-1|gene:AAEL004875	NO	N/A	N/A	1	0.959489
AAEL004980	-0.169753	6.2411	0.0218965	0.0875654	-0.113384	6.2411	0.127306	0.208494	0.0563686	6.2411	0.450368	0.549116	2	282192397	282239038	AAEL004980-PA Ubiquitinyl hydrolase 1|protein_coding|2:282192881:282238129:1|gene:AAEL004980	NO	N/A	N/A	1	0.882913
AAEL005021	-0.78382	2.32066	0.000122811	0.00118216	-0.441967	2.32066	0.0290946	0.060166	0.341804	2.32066	0.0993625	0.159883	2	444200902	444212165	AAEL005021-PA |protein_coding|2:444201058:444212056:-1|gene:AAEL005021	NO	N/A	N/A	1	0.885725
AAEL005220	-0.246368	9.38441	0.000728032	0.00544858	-0.18706	9.38441	0.0103104	0.0245585	0.0593074	9.38441	0.416407	0.51649	3	90581221	90582308	AAEL005220-PC RpL30: 60S ribosomal protein L30|protein_coding|3:90581368:90582104:-1|gene:AAEL005220	NO	N/A	N/A	1	0.939064
AAEL005238	-0.477745	7.63979	2.92941e-13	1.56307e-11	-0.343543	7.63979	1.5174e-07	8.88646e-07	0.134201	7.63979	0.041417	0.0745541	3	88689976	88794163	AAEL005238-PA mck1|protein_coding|3:88723716:88793729:1|gene:AAEL005238	NO	N/A	N/A	1	0.993696
AAEL005347	-0.282686	4.51167	0.0176736	0.0737665	-0.184429	4.51167	0.123035	0.203078	0.0982531	4.51167	0.417274	0.517195	2	370178634	370321306	AAEL005347-PB |protein_coding|2:370288016:370319612:1|gene:AAEL005347	NO	N/A	N/A	1	0.755155
AAEL005857	-0.378692	3.87353	0.00687444	0.0350163	-0.288502	3.87353	0.0404034	0.0799874	0.0901835	3.87353	0.529699	0.624395	3	220251901	220254038	AAEL005857-PA |protein_coding|3:220252005:220253051:1|gene:AAEL005857	NO	N/A	N/A	1	0.773046
AAEL006070	-0.320151	7.37034	2.29523e-06	3.67406e-05	-0.208666	7.37034	0.00207947	0.00595787	0.111485	7.37034	0.101607	0.163008	1	184012010	184013213	AAEL006070-PA Phosphoglycerate mutase|protein_coding|1:18401 2161:184013055:1|gene:AAEL006070	NO	N/A	N/A	1	0.970632
AAEL006428	-0.203078	3.13716	0.185227	0.403097	-0.141116	3.13716	0.363449	0.484823	0.0619551	3.13716	0.701382	0.771262	2	112881564	112882945	AAEL006428-PA ferredoxin, putative|protein_coding|2:11288174 9:112882740:1|gene:AAEL006428	NO	N/A	N/A	1	0.691826
AAEL006474	-0.42811	6.36261	2.28152e-08	5.61864e-07	-0.219495	6.36261	0.00409882	0.0109808	0.208613	6.36261	0.00692764	0.0154153	3	216288597	216317107	AAEL006474-PA ATP-dependent Lon protease, putative|protein_c oding|3:216288758:216316982:1|gene:AAEL006474	NO	N/A	N/A	1	0.930586
AAEL006510	-0.136067	6.05886	0.0360322	0.127388	-0.113048	6.05886	0.08324	0.147052	0.0230185	6.05886	0.727647	0.793063	2	468914765	468964484	AAEL006510-PB |protein_coding|2:468925758:468963306:1|gene:AAEL006510	NO	N/A	N/A	1	0.823411
AAEL006523	-0.140273	5.53793	0.075976	0.220678	-0.0951662	5.53793	0.230584	0.338054	0.0451056	5.53793	0.575297	0.663846	2	469090491	469132536	AAEL006523-PA crk|protein_coding|2:469131371:469132207:1|gene:AAEL006523	NO	N/A	N/A	1	0.649351
AAEL006539	-0.204913	6.35547	0.00412917	0.0231921	-0.153479	6.35547	0.032262	0.0659741	0.0514331	6.35547	0.475976	0.573907	2	58348646	58396713	AAEL006539-PA Serine/threonine protein kinase|protein_coding|2:58361770:58396287:1|gene:AAEL006539	NO	N/A	N/A	1	0.94062
AAEL006567	-0.149527	8.20758	0.0310512	0.113802	-0.137467	8.20758	0.0477325	0.0915554	0.0120597	8.20758	0.862283	0.900843	3	44807791	44996489	AAEL006567-PB max binding protein, mnt|protein_coding|3:44818438:44890126:-1|gene:AAEL006567	NO	N/A	N/A	1	0.623657
AAEL006609	-0.393774	6.53536	1.55863e-07	3.26217e-06	-0.179572	6.53536	0.0166695	0.0373778	0.2142	6.53536	0.00458691	0.0106412	2	462601938	462606861	AAEL006609-PB zinc finger protein|protein_coding|2:462602362 :462606314:1|gene:AAEL006609	NO	N/A	N/A	1	0.887665
AAEL006863	-0.693776	7.72355	5.36804e-25	9.66695e-23	-0.60731	7.72355	1.57917e-19	2.62507e-18	0.0864654	7.72355	0.200361	0.287028	3	369747843	369777832	AAEL006863-PA |protein_coding|3:369755834:369777430:1|gene:AAEL006863	NO	N/A	N/A	1	0.948182
AAEL006864	-0.0751784	5.79818	0.28524	0.526754	-0.0598879	5.79818	0.397947	0.519223	0.0152901	5.79818	0.831928	0.877294	3	369552662	369607308	AAEL006864-PA |protein_coding|3:369552933:369607138:-1|gene:AAEL006864	NO	N/A	N/A	1	0.854743
AAEL007023	-0.55734	7.91387	1.5934e-14	1.00535e-12	-0.269425	7.91387	0.000196345	0.000693588	0.287914	7.91387	7.50869e-05	0.000252647	2	241999043	242047641	AAEL007023-PA estradiol 17 beta-dehydrogenase|protein_coding |2:241999625:242047416:1|gene:AAEL007023	NO	N/A	N/A	1	0.966945
AAEL007109	-0.799812	5.87287	6.355e-30	1.77202e-27	-0.372728	5.87287	9.06352e-08	5.50176e-07	0.427079	5.87287	2.46036e-09	1.50726e-08	2	162908887	162911144	AAEL007109-PB |protein_coding|2:162908971:162910758:1|gene:AAEL007109	NO	N/A	N/A	1	0.969175
AAEL007130	-0.165846	5.50437	0.0367003	0.129221	-0.0920428	5.50437	0.249569	0.360567	0.0738017	5.50437	0.357737	0.459067	3	69903301	69928340	AAEL007130-PA leucyl-tRNA synthetase|protein_coding|3:699034 96:69928286:1|gene:AAEL007130	NO	N/A	N/A	1	0.798156
AAEL007164	-0.246045	7.19911	0.0002303	0.00203134	-0.229578	7.19911	0.000606457	0.00195168	0.0164664	7.19911	0.807097	0.858018	3	190580202	190736286	AAEL007164-PA |protein_coding|3:190580515:190615044:1|gene:AAEL007164	NO	N/A	N/A	1	0.744877
AAEL007180	-0.335478	5.45309	2.65188e-05	0.000317491	-0.147985	5.45309	0.0638944	0.117113	0.187491	5.45309	0.0204845	0.0402394	2	360209321	360260871	AAEL007180-PA |protein_coding|2:360209484:360260698:1|gene:AAEL007180	NO	N/A	N/A	1	0.884079
AAEL007464	-0.477385	2.88992	0.00739484	0.0370557	-0.362778	2.88992	0.0417077	0.0820485	0.11459	2.88992	0.537979	0.630634	1	46336200	46337648	AAEL007464-PA |protein_coding|1:46336263:46337498:-1|gene:AAEL007464	NO	N/A	N/A	1	0.695377
AAEL007719	-0.21225	3.7075	0.127091	0.316731	-0.183112	3.7075	0.191103	0.290061	0.029133	3.7075	0.843104	0.886269	3	254927153	255322907	AAEL007719-PB rhombotin|protein_coding|3:255120756:255322493 :1|gene:AAEL007719	NO	N/A	N/A	1	0.615211
AAEL007767	-0.178585	6.44731	0.0125651	0.056276	-0.156608	6.44731	0.0289184	0.0598446	0.0219774	6.44731	0.764322	0.823277	2	219839796	219939321	AAEL007767-PA Protein kintoun|protein_coding|2:219840348:219 938998:1|gene:AAEL007767	NO	N/A	N/A	1	0.75993
AAEL007881	-0.84477	6.7873	1.25534e-27	3.0142e-25	-0.47664	6.7873	6.22986e-10	4.80383e-09	0.368127	6.7873	2.39293e-06	1.01794e-05	3	381958172	381982639	AAEL007881-PA |protein_coding|3:381959755:381981625:-1|gene:AAEL007881	NO	N/A	N/A	1	0.994735
AAEL007910	-0.439891	4.17642	0.000509808	0.00401573	-0.334452	4.17642	0.0084083	0.0206305	0.105433	4.17642	0.416225	0.516413	2	474240524	474250653	AAEL007910-PB |protein_coding|2:474247416:474250237:1|gene:AAEL007910	NO	N/A	N/A	1	0.951413
AAEL008025	-0.3443	6.11598	7.3043e-05	0.000773755	-0.144206	6.11598	0.0960903	0.166154	0.200093	6.11598	0.0221557	0.0431632	1	51842911	51844685	AAEL008025-PA |protein_coding|1:51843170:51844496:-1|gene:AAEL008025	NO	N/A	N/A	1	0.62347
AAEL008128	-0.267362	5.66641	0.000256575	0.0022134	-0.180468	5.66641	0.0138619	0.031927	0.0868917	5.66641	0.24289	0.336573	3	107372218	107372981	AAEL008128-PA mitochondrial inner membrane protein translocase, 13kD-subunit, putative|protein_coding|3:1073724 48:107372841:1|gene:AAEL008128	NO	N/A	N/A	1	0.987513
AAEL008244	-0.186689	6.97378	0.00630348	0.0326858	-0.143722	6.97378	0.0358485	0.0721477	0.0429669	6.97378	0.532946	0.626688	3	6340760	6399832	AAEL008244-PB thyroid hormone receptor-associated protein|protein_coding|3:6355449:6399739:1|gene:AAEL008244	NO	N/A	N/A	1	0.903107
AAEL008394	-0.300167	5.49779	0.000102268	0.00101541	-0.114141	5.49779	0.140255	0.225814	0.186024	5.49779	0.0173546	0.0348301	3	224415786	224426829	AAEL008394-PA |protein_coding|3:224415949:224426727:1|gene:AAEL008394	NO	N/A	N/A	1	0.76539
AAEL008431	-0.108575	8.02028	0.100637	0.268903	-0.0835415	8.02028	0.206954	0.309553	0.0250332	8.02028	0.706587	0.775192	1	148973417	149014730	AAEL008431-PA kinase anchor protein|protein_coding|1:1489799 74:148996713:-1|gene:AAEL008431	NO	N/A	N/A	1	0.836144
AAEL008590	-0.221	6.3679	0.00222401	0.0139105	-0.141813	6.3679	0.0500247	0.0952872	0.0791863	6.3679	0.278243	0.375802	2	362882731	362925987	AAEL008590-PB |protein_coding|2:362883125:362924179:1|gene:AAEL008590	NO	N/A	N/A	1	0.911288
AAEL008601	-0.445067	5.21082	1.67511e-07	3.48907e-06	-0.275527	5.21082	0.00119568	0.00361254	0.169536	5.21082	0.0505414	0.089032	2	362950212	362958504	AAEL008601-PA mRpL28: 39S mitochondrial ribosomal protein L28|protein_coding|2:362950348:362958368:-1|gene:AAEL008601	NO	N/A	N/A	1	0.98758
AAEL008684	-0.493734	4.89732	6.14908e-07	1.13332e-05	-0.204368	4.89732	0.0388181	0.0774034	0.28936	4.89732	0.00390504	0.00920762	2	2278588	2328389	AAEL008684-PB serrano protein|protein_coding|2:2278588:2326667:1|gene:AAEL008684	NO	N/A	N/A	1	0.821338
AAEL008686	-0.609257	7.49421	1.37528e-18	1.33572e-16	-0.359323	7.49421	1.9491e-07	1.1232e-06	0.249933	7.49421	0.000324911	0.000965131	2	321143361	321316208	AAEL008686-PB |protein_coding|2:321144767:321221202:-1|gene:AAEL008686	NO	N/A	N/A	1	0.993865
AAEL008837	-0.17797	5.94313	0.0216599	0.0868001	-0.157005	5.94313	0.0435686	0.0848788	0.0209636	5.94313	0.791317	0.846238	2	241502391	241563580	AAEL008837-PA ubiquitin-conjugating enzyme E2r|protein_coding|2:241512401:241562611:1|gene:AAEL008837	NO	N/A	N/A	1	0.561323
AAEL008842	-0.482889	5.32643	0.000165542	0.0015239	-0.363484	5.32643	0.00462193	0.0121954	0.119402	5.32643	0.355529	0.456845	2	241819213	241920924	AAEL008842-PB |protein_coding|2:241819993:241909585:-1|gene:AAEL008842	NO	N/A	N/A	1	0.640348
AAEL008860	-0.328955	3.46787	0.0373836	0.131306	-0.246834	3.46787	0.1164	0.194271	0.0821126	3.46787	0.611665	0.695963	3	236824983	236842284	AAEL008860-PA |protein_coding|3:236824986:236828122:-1|gene:AAEL008860	NO	N/A	N/A	1	0.640391
AAEL008952	-0.0971279	6.67382	0.171269	0.382742	-0.0923384	6.67382	0.195228	0.295078	0.0047893	6.67382	0.94722	0.963494	1	81052286	81103641	AAEL008952-PB sentrin/sumo-specific protease|protein_coding| 1:81052827:81103125:-1|gene:AAEL008952	NO	N/A	N/A	1	0.588339
AAEL008956	-0.319471	6.42139	0.000311497	0.0026167	-0.274014	6.42139	0.00199152	0.0057287	0.0454568	6.42139	0.61394	0.697909	1	81431485	81464975	AAEL008956-PA |protein_coding|1:81452008:81461318:1|gene:AAEL008956	NO	N/A	N/A	1	0.675575
AAEL009242	-0.199823	4.48677	0.0731956	0.214806	-0.0702	4.48677	0.531624	0.646218	0.12962	4.48677	0.251521	0.346022	2	170885861	170907023	AAEL009242-PA |protein_coding|2:170886292:170906883:1|gene:AAEL009242	NO	N/A	N/A	1	0.516621
AAEL009273	-0.200627	6.52482	0.00394172	0.0224012	-0.169935	6.52482	0.0149223	0.0339752	0.0306917	6.52482	0.663117	0.740147	3	200124264	200159234	AAEL009273-PA inosine-5-monophosphate dehydrogenase|protein_ coding|3:200124627:200158856:-1|gene:AAEL009273	NO	N/A	N/A	1	0.934431
AAEL009276	-0.750155	2.99541	1.43957e-05	0.000186004	-0.46497	2.99541	0.00693989	0.0174791	0.285156	2.99541	0.109129	0.172863	3	200169718	200193157	AAEL009276-PB |protein_coding|3:200169898:200193092:1|gene:AAEL009276	NO	N/A	N/A	1	0.90991
AAEL009345	-0.458252	7.98852	4.41467e-12	2.04067e-10	-0.310735	7.98852	2.63089e-06	1.26319e-05	0.147516	7.98852	0.0263042	0.0500383	2	404851165	404853123	AAEL009345-PA prohibitin|protein_coding|2:404851567:40485275 0:-1|gene:AAEL009345	NO	N/A	N/A	1	0.994627
AAEL009364	-0.160958	5.91299	0.016639	0.0706074	-0.0682826	5.91299	0.313491	0.43205	0.0926746	5.91299	0.171962	0.253381	3	297771558	297818400	AAEL009364-PA cdc2l5|protein_coding|3:297773018:297801096:-1 |gene:AAEL009364	NO	N/A	N/A	1	0.742151
AAEL009511	-0.212934	5.24783	0.015064	0.0651393	-0.12997	5.24783	0.138534	0.223537	0.0829627	5.24783	0.352325	0.453537	3	344890963	344942750	AAEL009511-PA |protein_coding|3:344940820:344942344:1|gene:AAEL009511	NO	N/A	N/A	1	0.64458
AAEL009734	-0.472145	5.17043	3.29975e-06	5.05727e-05	-0.339246	5.17043	0.000850535	0.00265129	0.132896	5.17043	0.196467	0.282449	2	68924950	68925590	AAEL009734-PA |protein_coding|2:68924950:68925502:1|gene:AAEL009734	NO	N/A	N/A	1	0.874322
AAEL009847	-0.544395	8.40142	2.55703e-11	1.0139e-09	-0.411368	8.40142	4.53708e-07	2.48376e-06	0.133027	8.40142	0.103235	0.165038	3	18365510	18721899	AAEL009847-PB microtubule-associated protein|protein_coding|3:18366713:18718157:1|gene:AAEL009847	NO	N/A	N/A	1	0.961741
AAEL009971	-0.514095	3.41496	0.000461484	0.00369016	-0.356686	3.41496	0.014928	0.0339752	0.157396	3.41496	0.297841	0.396388	2	93239202	93266002	AAEL009971-PA |protein_coding|2:93240051:93265346:1|gene:AAEL009971	NO	N/A	N/A	1	0.993871
AAEL009999	-0.482121	3.16687	0.003854	0.0219894	-0.510279	3.16687	0.00252762	0.00710065	-0.0281697	3.16687	0.8908	0.921768	1	193145757	193149389	AAEL009999-PA |protein_coding|1:193145846:193149202:-1|gene:AAEL009999	NO	N/A	N/A	1	0.566695
AAEL010050	-0.181683	5.61511	0.0196697	0.0802761	-0.128643	5.61511	0.0998557	0.171464	0.0530391	5.61511	0.503292	0.600229	1	159719497	160066078	AAEL010050-PA |protein_coding|1:160063576:160064757:1|gene:AAEL010050	NO	N/A	N/A	1	0.824671
AAEL010073	-0.217401	6.64246	0.00354808	0.0205285	-0.143714	6.64246	0.0543309	0.102295	0.073686	6.64246	0.326688	0.426699	3	209111296	209174077	AAEL010073-PB metalloendopeptidase|protein_coding|3:20913330 0:209173991:1|gene:AAEL010073	NO	N/A	N/A	1	0.923647
AAEL010176	-0.446662	3.14688	0.00556601	0.029535	-0.181278	3.14688	0.267294	0.380578	0.265367	3.14689	0.106861	0.16958	3	149078365	149081726	AAEL010176-PA |protein_coding|3:149078922:149081602:-1|gene:AAEL010176	NO	N/A	N/A	1	0.604279
AAEL010214	-0.23469	5.92897	0.00202205	0.0128708	-0.158375	5.92897	0.0382213	0.0763365	0.0763146	5.92897	0.319323	0.41885	1	43265718	43274670	AAEL010214-PA |protein_coding|1:43265815:43274552:1|gene:AAEL010214	NO	N/A	N/A	1	0.754107
AAEL010370	-0.837562	4.3783	7.99978e-12	3.42327e-10	-0.641773	4.3783	1.57663e-07	9.22705e-07	0.195778	4.37829	0.119042	0.185239	2	183023136	183033124	AAEL010370-PB aldehyde oxidase|protein_coding|2:183023265:18 3032906:-1|gene:AAEL010370	NO	N/A	N/A	1	0.973508
AAEL010424	-0.492808	4.33887	6.35556e-05	0.000686718	-0.27995	4.33887	0.0231613	0.0495069	0.21285	4.33887	0.0890332	0.145538	1	268726657	268727739	AAEL010424-PA p15-2a protein, putative|protein_coding|1:2687 26934:268727255:-1|gene:AAEL010424	NO	N/A	N/A	1	0.935685
AAEL010755	-0.103603	7.56878	0.128643	0.31878	-0.0788868	7.56878	0.248424	0.359512	0.0247162	7.56878	0.718055	0.785452	3	294026064	294075080	AAEL010755-PB |protein_coding|3:294026683:294073463:1|gene:AAEL010755	NO	N/A	N/A	1	0.595719
AAEL010869	-0.144137	7.4387	0.0349119	0.123985	-0.0979694	7.4387	0.152298	0.241066	0.0461673	7.4387	0.501472	0.598719	3	319172898	319213903	AAEL010869-PB |protein_coding|3:319173544:319213558:-1|gene:AAEL010869	NO	N/A	N/A	1	0.773424
AAEL010987	-0.287051	4.63863	0.00835343	0.0407029	-0.184834	4.63863	0.0907723	0.158257	0.102214	4.63863	0.355385	0.456796	1	35318629	35319273	AAEL010987-PA p15-2a protein, putative|protein_coding|1:3531 8776:35319097:-1|gene:AAEL010987	NO	N/A	N/A	1	0.958735
AAEL011099	-0.225198	5.25601	0.0109604	0.0505018	-0.202208	5.25601	0.0229071	0.0489999	0.0229879	5.25601	0.802411	0.854403	2	231911795	231922976	AAEL011099-PA molybdopterin-binding|protein_coding|2:2319119 76:231922804:1|gene:AAEL011099	NO	N/A	N/A	1	0.636716
AAEL011196	-0.244035	5.17839	0.007255	0.0365243	-0.252707	5.17839	0.00574254	0.0148175	-0.00867379	5.17839	0.932262	0.952534	1	3401898	3430874	AAEL011196-PA |protein_coding|1:3408105:3430667:1|gene:AAEL011196	NO	N/A	N/A	1	0.593066
AAEL011295	-0.241545	3.83179	0.0726166	0.213648	-0.214919	3.83179	0.112258	0.188456	0.0266221	3.83179	0.852567	0.893392	2	329105292	329106862	AAEL011295-PA |protein_coding|2:329105982:329106578:-1|gene:AAEL011295	NO	N/A	N/A	1	0.687581
AAEL011329	-0.576205	5.7584	5.70801e-08	1.2849e-06	-0.297194	5.7584	0.00499363	0.0130803	0.279008	5.7584	0.00904326	0.0195278	1	224443160	224465960	AAEL011329-PC |protein_coding|1:224444355:224465588:-1|gene:AAEL011329	NO	N/A	N/A	1	0.815194
AAEL011379	-0.411954	4.44332	0.000258447	0.00222733	-0.179784	4.44332	0.110394	0.185881	0.232164	4.44332	0.0426104	0.0764794	1	1352274	1354250	AAEL011379-PD coenzyme q10 biosynthesis protein|protein_coding|1:1352344:1353965:-1|gene:AAEL011379	NO	N/A	N/A	1	0.920582
AAEL011560	-0.344872	7.28139	3.68566e-07	7.11319e-06	-0.319744	7.28139	2.51408e-06	1.21406e-05	0.0251269	7.28139	0.714595	0.782389	3	312838512	312841876	AAEL011560-PA |protein_coding|3:312839240:312840670:1|gene:AAEL011560	NO	N/A	N/A	1	0.885652
AAEL011584	-0.283681	7.40725	1.95947e-05	0.000242659	-0.225093	7.40725	0.000716914	0.00227163	0.0585869	7.40725	0.380632	0.482714	3	94844992	94863577	AAEL011584-PA chaperonin-60kD, ch60|protein_coding|3:94846026:94861640:-1|gene:AAEL011584	NO	N/A	N/A	1	0.956466
AAEL011815	-0.252669	7.04115	0.000163541	0.00151031	-0.185699	7.04115	0.00567545	0.014675	0.0669702	7.04115	0.321247	0.420864	3	113276789	113285804	AAEL011815-PA Poly [ADP-ribose] polymerase|protein_coding|3: 113277033:113285593:-1|gene:AAEL011815	NO	N/A	N/A	1	0.987198
AAEL011981	-0.557392	2.92541	0.00121695	0.00840259	-0.460924	2.92541	0.00768407	0.0190023	0.0964493	2.92541	0.58912	0.675468	2	209029759	209102391	AAEL011981-PA glutamate decarboxylase|protein_coding|2:20903 0201:209100414:1|gene:AAEL011981	NO	N/A	N/A	1	0.856611
AAEL012038	-0.322072	5.72868	1.7341e-05	0.000220112	-0.201342	5.72868	0.00735848	0.0183516	0.120729	5.72868	0.112223	0.177018	1	209012128	209024459	AAEL012038-PA |protein_coding|1:209019234:209024369:1|gene:AAEL012038	NO	N/A	N/A	1	0.949626
AAEL012047	-0.337356	3.10076	0.0343464	0.122479	-0.311667	3.10076	0.0515832	0.0978463	0.025679	3.10076	0.884467	0.917367	2	16304715	16307319	AAEL012047-PA |protein_coding|2:16304983:16307179:1|gene:AAEL012047	NO	N/A	N/A	1	0.720985
AAEL012178	-0.290545	4.7027	0.0123598	0.0556615	-0.193454	4.7027	0.0958906	0.165942	0.0970877	4.7027	0.412705	0.513446	2	203984503	204056566	AAEL012178-PA |protein_coding|2:203987629:204040854:-1|gene:AAEL012178	NO	N/A	N/A	1	0.718474
AAEL012279	-0.155506	7.23088	0.020751	0.0839362	-0.109983	7.23088	0.102717	0.175333	0.0455228	7.23088	0.50072	0.598069	2	144998156	145004489	AAEL012279-PA Eukaryotic translation initiation factor 3 subunit J (eIF3j)|protein_coding|2:144998348:145003798:1|gen e:AAEL012279	NO	N/A	N/A	1	0.789557
AAEL012508	-0.276388	6.15527	0.000529014	0.00413454	-0.133449	6.15527	0.0948012	0.164386	0.142937	6.15527	0.0752369	0.125914	2	76188510	76211634	AAEL012508-PA |protein_coding|2:76195769:76210823:-1|gene:AAEL012508	NO	N/A	N/A	1	0.805026
AAEL012756	-0.13385	7.96141	0.0428199	0.144584	-0.0896328	7.96141	0.17575	0.270896	0.0442176	7.96141	0.504532	0.601044	2	75454139	75652733	AAEL012756-PA |protein_coding|2:75457112:75523064:-1|gene:AAEL012756	NO	N/A	N/A	1	0.872564
AAEL012994	-0.381067	8.41077	5.27561e-07	9.89206e-06	-0.245416	8.41077	0.00122482	0.00368512	0.13565	8.41077	0.0746664	0.125081	3	297241813	297262818	AAEL012994-PA Glucose-6-phosphate isomerase|protein_coding|3 :297242156:297262602:1|gene:AAEL012994	NO	N/A	N/A	1	0.966363
AAEL013058	-0.216217	3.9014	0.118041	0.30152	-0.150902	3.9014	0.275587	0.389689	0.0653114	3.9014	0.649227	0.728915	3	310623416	310632788	AAEL013058-PA mitochondrial peptide chain release factor|pro tein_coding|3:310623478:310632663:-1|gene:AAEL013058	NO	N/A	N/A	1	0.516456
AAEL013140	-0.751247	3.20056	1.13045e-05	0.000151498	-0.351199	3.20056	0.0375519	0.0751386	0.400021	3.20056	0.0213687	0.0417521	2	188453926	188462344	AAEL013140-PA |protein_coding|2:188453973:188461866:-1|gene:AAEL013140	NO	N/A	N/A	1	0.900455
AAEL013338	-0.704463	2.17752	0.00015198	0.00142023	-0.333329	2.17752	0.0693863	0.125897	0.371082	2.17752	0.0557493	0.0970393	2	135690257	135691098	AAEL013338-PA lethal(2)essential for life protein, l2efl|protein_coding|2:135690387:135690971:1|gene:AAEL013338	NO	N/A	N/A	1	0.930604
AAEL013633	-0.156823	6.18912	0.0578828	0.180824	-0.122462	6.18912	0.14001	0.22554	0.0343598	6.18912	0.680636	0.755071	1	61740015	61782601	AAEL013633-PA ubiquitin-conjugating enzyme h|protein_coding|1:61781593:61782141:1|gene:AAEL013633	NO	N/A	N/A	1	0.596858
AAEL013731	-0.278579	6.65636	0.000202672	0.00180981	-0.10909	6.65636	0.145606	0.232771	0.169489	6.65636	0.0246145	0.0472817	3	254230917	254261305	AAEL013731-PB |protein_coding|3:254231287:254260906:-1|gene:AAEL013731	NO	N/A	N/A	1	0.680343
AAEL013826	-0.21039	6.95843	0.00166638	0.0109603	-0.136341	6.95843	0.0419108	0.0823356	0.0740488	6.95843	0.272002	0.368582	1	158379557	158484204	AAEL013826-PB serine/threonine protein kinase lats|protein_coding|1:158429200:158484087:1|gene:AAEL013826	NO	N/A	N/A	1	0.980801
AAEL013997	-0.171022	7.60496	0.0107132	0.0496879	-0.0863904	7.60496	0.197796	0.298229	0.0846314	7.60496	0.208441	0.296684	2	101824684	101830813	AAEL013997-PA guanine nucleotide-binding protein beta 3 (g protein beta3)|protein_coding|2:101825814:101826836:1|gene:A AEL013997	NO	N/A	N/A	1	0.814768
AAEL014054	-0.540665	4.66698	2.21512e-05	0.000272369	-0.230132	4.66698	0.0701589	0.127033	0.310525	4.66698	0.015879	0.0321522	NIGP01002215	55307	73481	AAEL014054-PA |protein_coding|NIGP01002215:55813:72780:1|gene:AAEL014054	NO	N/A	N/A	1	0.764674
AAEL014134	-0.841136	2.4283	1.64947e-05	0.000210918	-0.568182	2.4283	0.00325675	0.00889459	0.272908	2.4283	0.178709	0.261293	1	475224	568149	AAEL014134-PB kinesin heavy chain|protein_coding|1:475320:567204:-1|gene:AAEL014134	NO	N/A	N/A	1	0.873926
AAEL014154	-0.131531	5.00293	0.149159	0.351399	-0.0878413	5.00293	0.339142	0.458626	0.0436887	5.00293	0.6377	0.719337	3	302227466	302228478	AAEL014154-PB Cytosolic Fe-S cluster assembly factor NUBP2 h omolog|protein_coding|3:302227498:302228344:-1|gene:AAEL014154	NO	N/A	N/A	1	0.544927
AAEL014250	-0.210591	5.66164	0.00909355	0.0437421	-0.158391	5.66164	0.0501713	0.0954824	0.052199	5.66164	0.526749	0.621855	1	72490488	72491713	AAEL014250-PA insect replication protein a|protein_coding|1:72490672:72491536:-1|gene:AAEL014250	NO	N/A	N/A	1	0.555775
AAEL014657	-0.465666	4.51896	0.000188768	0.00170992	-0.209733	4.51896	0.0924552	0.160801	0.255926	4.51896	0.0425452	0.0763941	1	26155857	26156801	AAEL014657-PA |protein_coding|1:26156212:26156634:1|gene:AAEL014657	NO	N/A	N/A	1	0.694432
AAEL014832	-0.271004	4.04688	0.0397124	0.136763	-0.142631	4.04688	0.279088	0.393636	0.128367	4.04688	0.340262	0.440501	2	152721520	152751836	AAEL014832-PC Putative sorbin and sh3 domain-containing prot ein|protein_coding|2:152721709:152751656:1|gene:AAEL014832	NO	N/A	N/A	1	0.647327
AAEL014880	-0.218098	4.17198	0.0835216	0.235427	-0.10537	4.17198	0.408312	0.528164	0.112724	4.17198	0.376547	0.478869	2	103779483	103810083	AAEL014880-PB |protein_coding|2:103779505:103809985:-1|gene:AAEL014880	NO	N/A	N/A	1	0.686158
AAEL014960	-0.417793	6.478	1.2424e-09	3.89106e-08	-0.298524	6.478	1.43081e-05	6.15625e-05	0.119268	6.478	0.0868194	0.142431	2	115220834	115241792	AAEL014960-PB |protein_coding|2:115221167:115241719:1|gene:AAEL014960	NO	N/A	N/A	1	0.986213
AAEL017194	-0.190278	6.31534	0.00983723	0.0464407	-0.146788	6.31534	0.047222	0.0908091	0.043489	6.31534	0.558937	0.649476	3	26474340	26535116	AAEL017194-PA |protein_coding|3:26516506:26533472:1|gene:AAEL017194	NO	N/A	N/A	1	0.833087
AAEL017562	-0.22233	4.94448	0.0122263	0.0551782	-0.167344	4.94448	0.0606019	0.112172	0.0549847	4.94448	0.544901	0.636847	1	98920288	98939854	AAEL017562-PA |protein_coding|1:98920654:98939054:1|gene:AAEL017562	NO	N/A	N/A	1	0.942487
AAEL018057	-0.454117	3.45699	0.00373962	0.0214075	-0.266294	3.45699	0.0888779	0.155581	0.187811	3.45699	0.243257	0.336758	1	11448262	11559286	AAEL018057-PC |protein_coding|1:11448373:11469060:-1|gene:AAEL018057	NO	N/A	N/A	1	0.819539
AAEL018174	-0.16571	6.16282	0.0251392	0.0970766	-0.126567	6.16282	0.0883722	0.154884	0.0391429	6.16282	0.601346	0.685937	3	406905254	407018527	AAEL018174-PB |protein_coding|3:406998685:407016898:1|gene:AAEL018174	NO	N/A	N/A	1	0.925849
AAEL018235	-0.153342	7.77725	0.0260024	0.0995855	-0.143836	7.77725	0.0371411	0.0744372	0.00950576	7.77725	0.890664	0.921768	1	111377015	111404596	AAEL018235-PB |protein_coding|1:111377776:111400595:1|gene:AAEL018235	NO	N/A	N/A	1	0.584799
AAEL018301	-0.476251	5.82826	2.77695e-11	1.09109e-09	-0.216955	5.82826	0.00234997	0.00665132	0.259294	5.82826	0.0003507	0.00103216	3	80969420	81002538	AAEL018301-PA |protein_coding|3:80969859:80983478:-1|gene:AAEL018301	NO	N/A	N/A	1	0.949339
AAEL018324	-0.198712	6.11563	0.0127007	0.0567361	-0.161788	6.11563	0.0428347	0.0836374	0.0369232	6.11563	0.649348	0.728948	3	162622769	162795161	AAEL018324-PB |protein_coding|3:162631685:162753350:-1|gene:AAEL018324	NO	N/A	N/A	1	0.728554
AAEL019404	-0.31931	5.94977	3.80747e-06	5.78414e-05	-0.260005	5.94977	0.000177052	0.000630847	0.0593032	5.94977	0.399172	0.500354	3	190615197	190650405	AAEL019404-PA |protein_coding|3:190615263:190650199:-1|gene:AAEL019404	NO	N/A	N/A	1	0.879918
AAEL019560	-0.167642	6.83965	0.0172304	0.0725474	-0.150888	6.83965	0.032507	0.0664437	0.0167534	6.83965	0.814274	0.863312	1	203815706	203888632	AAEL019560-PA |protein_coding|1:203816441:203888380:1|gene:AAEL019560	NO	N/A	N/A	1	0.790924
AAEL019568	-0.176237	11.4771	0.000971383	0.00695086	-0.0642714	11.4771	0.228878	0.33618	0.111966	11.4771	0.0361485	0.0661447	2	453369647	453398010	AAEL019568-PB |protein_coding|2:453370366:453395594:1|gene:AAEL019568	NO	N/A	N/A	1	0.557557
AAEL019630	-0.317924	3.78504	0.0195946	0.0800587	-0.109355	3.78504	0.424576	0.543387	0.208562	3.78504	0.131373	0.201595	3	404051999	404105971	AAEL019630-PA |protein_coding|3:404052024:404086530:-1|gene:AAEL019630	NO	N/A	N/A	1	0.59251
AAEL019640	-0.122641	7.22072	0.0596019	0.184858	-0.11388	7.22072	0.0809639	0.143707	0.00876068	7.22072	0.894835	0.924681	2	257937303	258228047	AAEL019640-PA |protein_coding|2:257938642:258138200:-1|gene:AAEL019640	NO	N/A	N/A	1	0.751236
AAEL019885	-0.278485	8.02455	2.23689e-05	0.000274264	-0.157924	8.02455	0.016209	0.0365061	0.12056	8.02455	0.0672497	0.114273	2	57863306	57947756	AAEL019885-PA |protein_coding|2:57866649:57936263:-1|gene:AAEL019885	NO	N/A	N/A	1	0.986076
AAEL019922	-0.342966	7.33978	2.35971e-06	3.75642e-05	-0.20752	7.33978	0.00428162	0.0114124	0.135446	7.33978	0.0635566	0.108703	3	342269568	342435329	AAEL019922-PA |protein_coding|3:342270748:342433389:1|gene:AAEL019922	NO	N/A	N/A	1	0.948752
AAEL019952	-0.343245	5.49498	9.01356e-05	0.00092058	-0.348302	5.49498	7.58103e-05	0.000286409	-0.00505889	5.49498	0.957413	0.970209	2	321721031	321858157	AAEL019952-PA |protein_coding|2:321758386:321857254:1|gene:AAEL019952	NO	N/A	N/A	1	0.575733
AAEL019995	-0.166907	6.0951	0.0134655	0.0593553	-0.161065	6.0951	0.0177097	0.0393284	0.00584072	6.0951	0.933428	0.953135	3	168254871	168272689	AAEL019995-PA Putative translocase of outer membrane 34|protein_coding|3:168256893:168272520:1|gene:AAEL019995	NO	N/A	N/A	1	0.662101
AAEL020007	-0.788747	2.31885	1.32106e-05	0.000173545	-0.394277	2.31885	0.0265171	0.0555002	0.394417	2.31885	0.0362093	0.0662247	1	129269074	129302734	AAEL020007-PA |protein_coding|1:129269230:129302540:1|gene:AAEL020007	NO	N/A	N/A	1	0.944152
AAEL020382	-0.766471	9.12962	2.4826e-23	3.80624e-21	-0.507089	9.12962	3.95784e-11	3.40753e-10	0.259381	9.12962	0.000733529	0.00203551	2	124644642	124679540	AAEL020382-PA Acetyl-coenzyme A synthetase|protein_coding|2: 124645950:124679044:-1|gene:AAEL020382	NO	N/A	N/A	1	0.992882
AAEL021175	-0.712248	4.14512	4.43545e-08	1.01125e-06	-0.329244	4.14512	0.0109422	0.0259421	0.38299	4.14512	0.00379664	0.0089839	1	45512515	45513690	AAEL021175-PA |protein_coding|1:45512642:45513668:1|gene:AAEL021175	NO	N/A	N/A	1	0.957411
AAEL021657	-0.594186	2.91826	0.000272491	0.00232289	-0.46555	2.91826	0.00422201	0.0112743	0.128616	2.91825	0.45628	0.554876	3	144206930	144208093	AAEL021657-PA |protein_coding|3:144206984:144207796:-1|gene:AAEL021657	NO	N/A	N/A	1	0.954065
AAEL021793	-0.409243	4.55503	0.000158964	0.0014791	-0.318354	4.55503	0.00341919	0.00931761	0.0908839	4.55503	0.412145	0.512873	3	245554952	245663194	AAEL021793-PA |protein_coding|3:245572254:245661531:1|gene:AAEL021793	NO	N/A	N/A	1	0.975648
AAEL022163	-0.225199	5.30019	0.00603242	0.031488	-0.108893	5.30019	0.185686	0.283181	0.116304	5.30019	0.161987	0.24071	2	268484080	268503570	AAEL022163-PA |protein_coding|2:268484138:268503470:-1|gene:AAEL022163	NO	N/A	N/A	1	0.832445
AAEL022286	-0.297288	11.7849	1.33387e-08	3.42361e-07	-0.248501	11.7849	2.03477e-06	9.98216e-06	0.0487869	11.7849	0.350971	0.45213	2	135872831	135873494	AAEL022286-PA 40S ribosomal protein S27|protein_coding|2:135873001:135873255:1|gene:AAEL022286	NO	N/A	N/A	1	0.965968
AAEL022566	-1.1122	3.18245	4.13963e-10	1.36057e-08	-0.587048	3.18245	0.000768737	0.00241635	0.525112	3.18245	0.00386501	0.00911972	3	161679781	161680977	AAEL022566-PA |protein_coding|3:161679982:161680892:1|gene:AAEL022566	NO	N/A	N/A	1	0.984904
AAEL023280	-0.467281	2.90899	0.00573642	0.0302536	-0.276886	2.90899	0.101338	0.173631	0.190376	2.90899	0.27571	0.37273	2	78710457	78712306	AAEL023280-PA |protein_coding|2:78710595:78712269:1|gene:AAEL023280	NO	N/A	N/A	1	0.787713
AAEL023407	-0.216671	5.89319	0.0011848	0.00822605	-0.171227	5.89319	0.0107309	0.0254549	0.045443	5.89319	0.504675	0.601132	3	69852831	69864692	AAEL023407-PA |protein_coding|3:69853009:69864538:-1|gene:AAEL023407	NO	N/A	N/A	1	0.946337
AAEL023666	-0.384606	3.60203	0.00785868	0.038751	-0.153644	3.60203	0.288481	0.404416	0.230952	3.60203	0.116262	0.18173	2	253720343	253744143	AAEL023666-PA |protein_coding|2:253720454:253742659:1|gene:AAEL023666	NO	N/A	N/A	1	0.756924
AAEL023713	-0.751716	2.65752	1.48657e-05	0.000191504	-0.475336	2.65752	0.00605033	0.0154777	0.276344	2.65752	0.123203	0.190855	2	458374066	458380017	AAEL023713-PA |protein_coding|2:458374261:458379894:1|gene:AAEL023713	NO	N/A	N/A	1	0.963911
AAEL023900	-0.39698	3.50687	0.019414	0.0797046	-0.203199	3.50687	0.231696	0.339224	0.19377	3.50687	0.259271	0.354443	2	369616406	369639810	AAEL023900-PA |protein_coding|2:369621258:369639636:1|gene:AAEL023900	NO	N/A	N/A	1	0.517986
AAEL024259	-0.465653	3.41702	0.00277459	0.0167017	-0.346473	3.41702	0.0259847	0.0545174	0.119168	3.41702	0.457012	0.555379	2	15536122	15542173	AAEL024259-PA |protein_coding|2:15536277:15542049:-1|gene:AAEL024259	NO	N/A	N/A	1	0.932361
AAEL024567	-0.827837	4.45399	1.69169e-12	8.1135e-11	-0.522989	4.45399	7.2616e-06	3.27948e-05	0.304836	4.45399	0.0111765	0.0235749	3	381981870	381982658	AAEL024567-PA |protein_coding|3:381982138:381982302:-1|gene:AAEL024567	NO	N/A	N/A	1	0.982228
AAEL024717	-0.86982	7.29251	6.62891e-37	2.86501e-34	-0.299133	7.29251	1.04181e-05	4.58058e-05	0.570686	7.29251	1.06317e-16	1.19352e-15	2	191379637	191390956	AAEL024717-PA |protein_coding|2:191379829:191390932:-1|gene:AAEL024717	NO	N/A	N/A	1	0.840777
AAEL025202	-0.162188	6.47553	0.0208574	0.0843273	-0.139299	6.47553	0.0475989	0.0913916	0.0228883	6.47553	0.750026	0.811722	2	332074363	332091088	AAEL025202-PA |protein_coding|2:332075370:332090933:-1|gene:AAEL025202	NO	N/A	N/A	1	0.769537
AAEL025251	-1.64273	2.41845	1.02461e-16	8.51604e-15	-0.612849	2.41845	0.00108615	0.00331872	1.02975	2.41845	4.84116e-07	2.27182e-06	1	95030616	95036133	AAEL025251-PA |protein_coding|1:95030616:95035992:1|gene:AAEL025251	NO	N/A	N/A	1	0.957731
AAEL025697	-0.51899	10.6848	1.33056e-21	1.79709e-19	-0.381808	10.6848	2.04065e-12	1.98418e-11	0.137182	10.6848	0.0115202	0.0242053	3	295387950	295404638	AAEL025697-PA |protein_coding|3:295388179:295403780:1|gene:AAEL025697	NO	N/A	N/A	1	0.993975
AAEL025895	-1.35265	3.84547	1.93283e-05	0.000240048	-0.822084	3.84547	0.00861872	0.0210512	0.530537	3.84547	0.0925239	0.150532	1	180992336	181013612	AAEL025895-PA |protein_coding|1:180992456:181000789:-1|gene:AAEL025895	NO	N/A	N/A	1	0.752194
AAEL026903	-0.828213	3.25015	4.68437e-06	6.95734e-05	-0.841664	3.25015	3.93999e-06	1.84791e-05	-0.0134699	3.25015	0.957656	0.970341	3	138961707	139399161	AAEL026903-PA |protein_coding|3:139088884:139398487:1|gene:AAEL026903	NO	N/A	N/A	1	0.684939
AAEL027341	-0.326904	3.45052	0.0272185	0.103072	-0.250096	3.45052	0.0915483	0.159449	0.0768004	3.45052	0.617633	0.701462	2	431745636	431754099	AAEL027341-PA |protein_coding|2:431745825:431749186:-1|gene:AAEL027341	NO	N/A	N/A	1	0.956666
AAEL027398	-0.76078	3.79583	6.32147e-07	1.16261e-05	-0.38924	3.79583	0.010335	0.0246103	0.371522	3.79583	0.0159742	0.0323224	1	149054577	149075053	AAEL027398-PA |protein_coding|1:149073200:149074875:1|gene:AAEL027398	NO	N/A	N/A	1	0.897792
AAEL027408	-0.442476	8.23715	2.43943e-11	9.76225e-10	-0.471841	8.23715	1.16616e-12	1.15998e-11	-0.0293656	8.23715	0.659114	0.736762	2	218507954	218601735	AAEL027408-PA |protein_coding|2:218508047:218601291:-1|gene:AAEL027408	NO	N/A	N/A	1	0.513924
AAEL027551	-0.170882	5.3301	0.038474	0.133635	-0.121169	5.3301	0.144314	0.231224	0.0497114	5.3301	0.554079	0.644871	2	431696351	431723864	AAEL027551-PA |protein_coding|2:431696466:431723701:-1|gene:AAEL027551	NO	N/A	N/A	1	0.788064
AAEL028037	-0.152974	7.85315	0.0207308	0.0839331	-0.163361	7.85315	0.0136536	0.0315312	-0.0103867	7.85315	0.876414	0.911091	2	378324927	378637444	AAEL028037-PA |protein_coding|2:378327969:378585494:-1|gene:AAEL028037	NO	N/A	N/A	1	0.526177
AAEL028049	-0.37487	4.36081	0.00136017	0.00922144	-0.389552	4.36081	0.000951689	0.0029422	-0.0146858	4.36081	0.911538	0.93757	1	209004416	209017975	AAEL028049-PA |protein_coding|1:209004465:209017695:-1|gene:AAEL028049	NO	N/A	N/A	1	0.604745
AAEL028237	-0.392239	8.95172	3.68661e-07	7.11319e-06	-0.343922	8.95172	8.26249e-06	3.69483e-05	0.0483166	8.95172	0.531749	0.625706	3	246268876	246591250	AAEL028237-PA |protein_coding|3:246528610:246590360:1|gene:AAEL028237	NO	N/A	N/A	1	0.907993
AAEL029004	-0.228745	7.1362	0.000620334	0.00473164	-0.106927	7.1362	0.109885	0.185156	0.121818	7.1362	0.0698249	0.118045	2	369586588	369608950	AAEL029004-PA |protein_coding|2:369586704:369587627:-1|gene:AAEL029004	NO	N/A	N/A	1	0.864347
AAEL006134	-0.0867547	3.1129	0.593613	0.790143	-0.492175	3.1129	0.00305504	0.00841817	-0.405414	3.1129	0.0158112	0.0320376	3	68744032	68745038	AAEL006134-PA |protein_coding|3:68744097:68744909:-1|gene:AAEL006134	YES	IN	0	2	0.582528
AAEL011314	-0.0825969	8.7331	0.233882	0.467439	-0.584051	8.7331	5.69283e-17	7.93467e-16	-0.501454	8.7331	6.55746e-13	5.50852e-12	2	331548475	331559372	AAEL011314-PA Epoxide hydrolase|protein_coding|2:331548572:3 31550011:-1|gene:AAEL011314	YES	OUT	0	2	0.981683
AAEL012998	-0.0340394	2.93317	0.846636	0.930161	-0.406834	2.93317	0.0136273	0.0314825	-0.372788	2.93317	0.0243902	0.0469133	3	188400715	188552872	AAEL012998-PA |protein_coding|3:188402269:188551770:-1|gene:AAEL012998	YES	IN	0	2	0.597635
AAEL013858	-0.137357	4.57804	0.227121	0.459653	-0.831821	4.57804	9.5341e-13	9.57175e-12	-0.694461	4.57804	3.09787e-09	1.87389e-08	3	275464569	275506423	AAEL013858-PB raf|protein_coding|3:275466878:275506118:-1|gene:AAEL013858	YES	IN	0	2	0.938966
AAEL013863	-0.0603257	7.20588	0.371391	0.609554	-0.345214	7.20588	3.54056e-07	1.96941e-06	-0.284888	7.20588	2.71574e-05	9.89247e-05	3	201908581	201951790	AAEL013863-PB phosphatidylinositol-binding clathrin assembly protein|protein_coding|3:201908920:201950910:1|gene :AAEL013863	YES	OUT	0	2	0.905831
AAEL014510	-0.0408584	8.32044	0.579022	0.778938	-0.180558	8.32044	0.0141947	0.032572	-0.1397	8.32044	0.0578587	0.100347	2	170180185	170238434	AAEL014510-PA Sprouty|protein_coding|2:170184218:170186002:- 1|gene:AAEL014510	YES	IN	0	2	0.508442
AAEL020830	-0.10072	7.66699	0.147763	0.349483	-0.307741	7.66699	1.04843e-05	4.60734e-05	-0.207022	7.66699	0.00307043	0.00740742	1	145604796	145689730	AAEL020830-PA |protein_coding|1:145606062:145689666:1|gene:AAEL020830	YES	IN	0	2	0.668558
AAEL024618	-0.0787815	8.82867	0.252362	0.489787	-0.239247	8.82867	0.000519035	0.00169239	-0.160466	8.82867	0.0199766	0.0394151	2	448273600	449091896	AAEL024618-PA |protein_coding|2:448274658:448908686:-1|gene:AAEL024618	YES	IN	0	2	0.725284
AAEL000405	-0.0757476	9.34827	0.304781	0.549146	-0.998629	9.34827	8.99741e-41	4.00895e-39	-0.922881	9.34827	3.89186e-35	1.21012e-33	3	399455683	399982840	AAEL000405-PB odd Oz protein|protein_coding|3:399710264:3999 79160:1|gene:AAEL000405	YES	IN	1	2	0.972236
AAEL000433	-0.0584098	6.23313	0.427456	0.661389	-0.56285	6.23313	5.1849e-14	5.76812e-13	-0.504439	6.23313	1.73163e-11	1.2926e-10	3	183315591	183465722	AAEL000433-PB glypican|protein_coding|3:183316764:183464516: -1|gene:AAEL000433	YES	OUT	1	2	0.97531
AAEL000496	-0.0966047	6.23394	0.22306	0.45464	-0.380156	6.23394	2.0617e-06	1.00971e-05	-0.283551	6.23394	0.000419181	0.00121306	3	163069876	163076838	AAEL000496-PA |protein_coding|3:163070091:163076731:1|gene:AAEL000496	YES	IN	1	2	0.77873
AAEL000498	-0.298655	4.83738	0.00717598	0.0361908	-1.14559	4.83738	1.59676e-23	3.302e-22	-0.846933	4.83738	2.17222e-13	1.89472e-12	3	163637374	163972328	AAEL000498-PB defective proboscis extension response, putati ve|protein_coding|3:163734051:163970716:1|gene:AAEL000498	YES	OUT	1	2	0.699578
AAEL000839	-0.0416954	5.81159	0.573594	0.776088	-0.233628	5.81159	0.00188078	0.00545371	-0.191932	5.81159	0.0111044	0.0234457	3	363782709	363796096	AAEL000839-PA O-fucosyltransferase, putative|protein_coding| 3:363783319:363795989:-1|gene:AAEL000839	YES	IN	1	2	0.684506
AAEL001185	-0.00643941	4.72755	0.95997	0.986798	-0.54606	4.72755	2.4335e-06	1.17646e-05	-0.539617	4.72755	3.32977e-06	1.38954e-05	2	307531391	307533160	AAEL001185-PA |protein_coding|2:307531586:307532623:1|gene:AAEL001185	YES	IN	1	2	0.606812
AAEL001305	0.00639393	4.51153	0.959716	0.986708	-1.08197	4.51153	1.41248e-18	2.21991e-17	-1.08835	4.51153	1.00582e-18	1.27858e-17	2	447922191	447944700	AAEL001305-PA |protein_coding|2:447922238:447944461:-1|gene:AAEL001305	YES	IN	1	2	0.547538
AAEL001767	-0.141423	4.82797	0.159229	0.364505	-0.725291	4.82797	1.53272e-12	1.5107e-11	-0.583865	4.82797	1.51967e-08	8.58004e-08	2	165533750	165562548	AAEL001767-PB |protein_coding|2:165550402:165561987:1|gene:AAEL001767	YES	OUT	1	2	0.911226
AAEL002273	-0.134809	4.70043	0.244137	0.480409	-1.31138	4.70043	1.57639e-27	3.93825e-26	-1.17656	4.70043	2.56788e-22	4.13348e-21	2	30687248	30688244	AAEL002273-PB trypsin, putative|protein_coding|2:30687318:30 688201:-1|gene:AAEL002273	YES	IN	1	2	0.957136
AAEL002527	-0.12803	8.63002	0.0679932	0.203862	-0.565232	8.63002	1.10793e-15	1.40013e-14	-0.437201	8.63002	5.64387e-10	3.6875e-09	1	91320308	91350147	AAEL002527-PA |protein_coding|1:91320790:91349948:1|gene:AAEL002527	YES	IN	1	2	0.930393
AAEL002592	-0.00242402	3.12202	1	1	-0.843059	3.12202	1.99789e-07	1.14749e-06	-0.840618	3.12202	2.52916e-07	1.22889e-06	3	256950590	256951591	AAEL002592-PA |protein_coding|3:256950799:256951288:-1|gene:AAEL002592	YES	IN	1	2	0.590476
AAEL003532	-0.127213	5.50867	0.123029	0.310087	-0.403943	5.50867	1.2764e-06	6.48632e-06	-0.276729	5.50867	0.00097019	0.00263472	3	263674511	263733456	AAEL003532-PB |protein_coding|3:263674676:263718518:1|gene:AAEL003532	YES	OUT	1	2	0.725192
AAEL003748	-0.014668	6.47905	0.849776	0.931673	-0.259394	6.47905	0.000698736	0.00222131	-0.244726	6.47905	0.00140109	0.00366335	1	249121707	249123454	AAEL003748-PA CYP9AE1: cytochrome P450|protein_coding|1:249121752:249123332:-1|gene:AAEL003748	YES	OUT	1	2	0.549705
AAEL004868	-0.146351	6.05524	0.0377063	0.132064	-0.990876	6.05524	2.12746e-42	9.73003e-41	-0.844524	6.05524	5.43177e-31	1.41422e-29	1	288419940	288433107	AAEL004868-PA hemomucin|protein_coding|1:288420009:288432749 :-1|gene:AAEL004868	YES	IN	1	2	0.987162
AAEL004974	-0.258385	4.89508	0.0125013	0.0560487	-0.81038	4.89508	1.93263e-14	2.23637e-13	-0.551993	4.89508	2.35287e-07	1.14782e-06	2	282054464	282157857	AAEL004974-PA beta-1,3-glucuronyltransferase s, p|protein_coding|2:282132948:282151026:-1|gene:AAEL004974	YES	IN	1	2	0.583181
AAEL005185	-0.152072	2.99715	0.343505	0.584615	-0.594524	2.99715	0.000282102	0.000965356	-0.442446	2.99715	0.00735975	0.0162664	2	338870	341000	AAEL005185-PA |protein_coding|2:339180:340967:1|gene:AAEL005185	YES	IN	1	2	0.681003
AAEL005770	-0.0692191	7.30861	0.310695	0.555689	-0.398345	7.30861	6.43573e-09	4.4791e-08	-0.329125	7.30861	1.66637e-06	7.28255e-06	1	122364348	122365537	AAEL005770-PA OPB21: odorant binding protein OBP21|protein_coding|1:122364370:122364975:1|gene:AAEL005770	YES	OUT	1	2	0.945926
AAEL005900	-0.0907711	4.87958	0.330689	0.573761	-0.472061	4.87958	6.03688e-07	3.22713e-06	-0.381288	4.87958	6.12243e-05	0.000209842	3	173930167	173931012	AAEL005900-PA UPF0443 protein AAEL005900|protein_coding|3:17 3930536:173930718:1|gene:AAEL005900	YES	IN	1	2	0.942446
AAEL005970	-0.0577174	8.055	0.382312	0.619438	-0.261279	8.055	8.02394e-05	0.000302613	-0.203561	8.055	0.00214398	0.00536398	2	360877105	360918928	AAEL005970-PA |protein_coding|2:360884806:360918152:1|gene:AAEL005970	YES	OUT	1	2	0.95995
AAEL005976	-0.0901114	4.32802	0.472196	0.700474	-0.356098	4.32802	0.00464393	0.0122385	-0.265985	4.32802	0.0353306	0.0648128	2	8041972	8043134	AAEL005976-PA adenine phosphoribosyltransferase, putative|protein_coding|2:8042331:8043001:1|gene:AAEL005976	YES	OUT	1	2	0.533351
AAEL006012	-0.159551	8.08155	0.0300985	0.111232	-0.652798	8.08155	1.216e-18	1.9216e-17	-0.493246	8.08155	2.72689e-11	2.00948e-10	2	472371502	472613379	AAEL006012-PB factor for adipocyte differentiation|protein_c oding|2:472374390:472459635:-1|gene:AAEL006012	YES	IN	1	2	0.913065
AAEL006234	-0.0574433	4.98702	0.556817	0.765894	-0.37794	4.98702	0.000111467	0.000412818	-0.320495	4.98702	0.00108782	0.0029175	3	24720228	24750897	AAEL006234-PA beta 1,3-galactosyltransferase|protein_coding| 3:24720426:24743914:1|gene:AAEL006234	YES	IN	1	2	0.709557
AAEL006320	-0.0929785	7.02643	0.172595	0.384436	-0.446557	7.02643	8.3357e-11	6.98873e-10	-0.353578	7.02643	2.88255e-07	1.38967e-06	3	3272742	3323829	AAEL006320-PB protein tyrosine phosphatase 69d, drome|protein_coding|3:3273097:3322522:1|gene:AAEL006320	YES	OUT	1	2	0.976505
AAEL006389	-0.286875	3.71226	0.089207	0.247308	-1.14774	3.71226	5.19008e-11	4.42873e-10	-0.860858	3.71226	9.29968e-07	4.19992e-06	3	231067194	231076200	AAEL006389-PB cathepsin l|protein_coding|3:231067307:231076015:-1|gene:AAEL006389	YES	IN	1	2	0.714158
AAEL007129	-0.140018	5.82074	0.0767969	0.222241	-0.966576	5.82074	2.00796e-32	6.57454e-31	-0.826555	5.82074	5.84955e-24	1.02355e-22	2	267369149	267511134	AAEL007129-PB defective proboscis extension response, putati ve|protein_coding|2:267403075:267503862:1|gene:AAEL007129	YES	IN	1	2	0.978858
AAEL008390	-0.0620911	5.6496	0.508788	0.730924	-0.558593	5.6496	3.47233e-09	2.48879e-08	-0.496501	5.6496	1.60375e-07	7.99011e-07	3	225262867	225519555	AAEL008390-PB guanylate cyclase|protein_coding|3:225477083:2 25518150:1|gene:AAEL008390	YES	OUT	1	2	0.776924
AAEL008608	-0.0435523	5.22739	0.618798	0.807258	-0.239543	5.22739	0.00662993	0.0167767	-0.19599	5.22739	0.0271212	0.0514452	2	362812183	362842318	AAEL008608-PA |protein_coding|2:362832355:362839170:1|gene:AAEL008608	YES	IN	1	2	0.609312
AAEL009398	-0.00538374	7.63094	0.937353	0.977616	-0.164934	7.63094	0.0141839	0.0325559	-0.15955	7.63094	0.0177438	0.0354959	3	337989374	338000124	AAEL009398-PA Pep12p, putative|protein_coding|3:337998101:33 7999524:1|gene:AAEL009398	YES	IN	1	2	0.600917
AAEL009539	-0.172927	6.72338	0.0112351	0.0516852	-0.583093	6.72338	2.93051e-17	4.19393e-16	-0.410166	6.72338	3.16265e-09	1.91041e-08	3	223746151	223755754	AAEL009539-PA acyl-protein thioesterase 1,2 (lysophospholipase i,ii)|protein_coding|3:223747025:22375552 1:-1|gene:AAEL009539	YES	OUT	1	2	0.858256
AAEL009647	-0.0425268	5.25627	0.635354	0.81797	-0.42359	5.25627	2.86666e-06	1.37054e-05	-0.381062	5.25627	2.72612e-05	9.92611e-05	1	92856935	92861730	AAEL009647-PA |protein_coding|1:92857179:92861375:1|gene:AAEL009647	YES	OUT	1	2	0.72028
AAEL009762	-0.0176681	6.15022	0.840829	0.929165	-1.3351	6.15022	2.71243e-49	1.54252e-47	-1.31742	6.15022	5.97182e-48	2.80546e-46	1	4090222	4124232	AAEL009762-PB CYP307A1: cytochrome P450|protein_coding|1:4090683:4123413:1|gene:AAEL009762	YES	OUT	1	2	0.789317
AAEL010456	-0.131316	5.88187	0.0684486	0.204801	-0.358067	5.88187	8.80331e-07	4.59238e-06	-0.226751	5.88187	0.00197149	0.00497854	3	313806806	313817618	AAEL010456-PA |protein_coding|3:313807576:313817517:-1|gene:AAEL010456	YES	OUT	1	2	0.503316
AAEL010655	-0.0382958	2.72318	0.825736	0.923925	-0.868271	2.72318	1.57168e-06	7.86658e-06	-0.829953	2.72318	5.11245e-06	2.07669e-05	2	136481855	136603277	AAEL010655-PB SCRASP2: Class A Scavenger Receptor (SRCR domain) with Serine Protease domain.|protein_coding|2:136482 341:136519935:-1|gene:AAEL010655	YES	IN	1	2	0.693237
AAEL010691	-0.272053	7.17645	0.000812298	0.00597067	-1.13836	7.17645	4.97075e-43	2.31006e-41	-0.866305	7.17645	1.12315e-25	2.16709e-24	2	176242019	176262142	AAEL010691-PA ribonucleoside-diphosphate reductase small chain|protein_coding|2:176242257:176261633:1|gene:AAEL010691	YES	IN	1	2	0.866826
AAEL011288	-0.0270989	10.9493	0.598533	0.793272	-0.622246	10.9493	2.42125e-33	8.11211e-32	-0.595147	10.9493	1.18433e-30	2.95972e-29	1	15012017	15022602	AAEL011288-PA elongation factor 1 gamma|protein_coding|1:15012322:15022422:-1|gene:AAEL011288	YES	IN	1	2	0.913644
AAEL011787	-0.00450037	6.53432	0.950486	0.98346	-0.588668	6.53432	8.52759e-16	1.09042e-14	-0.584166	6.53432	1.55949e-15	1.61439e-14	3	194337081	194414455	AAEL011787-PC |protein_coding|3:194337668:194414098:-1|gene:AAEL011787	YES	IN	1	2	0.604812
AAEL012875	-0.0745343	7.1883	0.249173	0.486388	-0.433032	7.1883	3.14245e-11	2.73273e-10	-0.358497	7.1883	4.10579e-08	2.19483e-07	3	275876965	275878932	AAEL012875-PA snare protein sec22|protein_coding|3:275877680 :275878644:-1|gene:AAEL012875	YES	IN	1	2	0.975293
AAEL013782	-0.0337858	4.25356	0.791178	0.907095	-0.371135	4.25356	0.00311099	0.00853425	-0.337347	4.25356	0.00736371	0.0162709	2	122557330	122558080	AAEL013782-PA |protein_coding|2:122557532:122557993:1|gene:AAEL013782	YES	OUT	1	2	0.681039
AAEL013969	-0.0490889	8.24192	0.467289	0.697128	-0.360085	8.24192	1.09132e-07	6.5328e-07	-0.310996	8.24192	4.56615e-06	1.86442e-05	2	24126602	24307436	AAEL013969-PA |protein_coding|2:24128750:24175458:-1|gene:AAEL013969	YES	OUT	1	2	0.95911
AAEL014039	-0.0114308	6.88254	0.877282	0.946129	-0.200975	6.88254	0.0058788	0.0151194	-0.189544	6.88254	0.0094458	0.0202906	1	142986547	142987267	AAEL014039-PC |protein_coding|1:142986829:142987131:1|gene:AAEL014039	YES	IN	1	2	0.509138
AAEL014070	-0.0245531	5.50196	0.763295	0.894626	-0.20834	5.50196	0.00980175	0.0235155	-0.183787	5.50196	0.0230325	0.0445896	2	405943048	405947195	AAEL014070-PB vacuolar protein sorting|protein_coding|2:4059 43186:405947017:-1|gene:AAEL014070	YES	OUT	1	2	0.583253
AAEL014853	-0.192557	3.66759	0.233244	0.466812	-0.711687	3.66759	1.72627e-05	7.34704e-05	-0.519125	3.66759	0.00185491	0.00470174	1	29667746	30152976	AAEL014853-PB otoferlin|protein_coding|1:29893963:30152383:1 |gene:AAEL014853	YES	IN	1	2	0.535066
AAEL015151	-0.152071	5.94452	0.0338151	0.121034	-0.519479	5.94452	1.02599e-12	1.02528e-11	-0.367407	5.94452	5.53247e-07	2.56973e-06	1	205493270	205515101	AAEL015151-PB acid phosphatase|protein_coding|1:205493625:20 5514893:1|gene:AAEL015151	YES	IN	1	2	0.790533
AAEL017572	0.000601431	3.58307	1	1	-0.427681	3.58307	0.00289543	0.008009	-0.428277	3.58307	0.00285101	0.00692252	1	117261376	117263613	AAEL017572-PA |protein_coding|1:117261376:117263613:-1|gene:AAEL017572	YES	IN	1	2	0.642832
AAEL018341	-0.122876	5.60098	0.117925	0.301314	-0.44602	5.60098	2.21876e-08	1.44311e-07	-0.323144	5.60098	5.62501e-05	0.000193947	2	295133823	295563609	AAEL018341-PB |protein_coding|2:295243549:295556388:1|gene:AAEL018341	YES	OUT	1	2	0.885628
AAEL019561	-0.0892384	6.24795	0.243049	0.479005	-0.379972	6.24795	8.36032e-07	4.37714e-06	-0.290734	6.24795	0.000171907	0.000542126	3	409094188	409149522	AAEL019561-PA |protein_coding|3:409096835:409146075:1|gene:AAEL019561	YES	IN	1	2	0.842995
AAEL019720	-0.0112829	6.67113	0.874535	0.945287	-0.656757	6.67113	3.45813e-20	5.90753e-19	-0.645473	6.67113	1.66157e-19	2.22331e-18	2	212810924	212934492	AAEL019720-PA |protein_coding|2:212866918:212933854:1|gene:AAEL019720	YES	IN	1	2	0.813476
AAEL019751	0.0021428	7.43643	0.978294	0.994867	-0.657062	7.43643	7.69236e-17	1.0588e-15	-0.659205	7.43643	6.35614e-17	7.2103e-16	3	260975115	261049411	AAEL019751-PA |protein_coding|3:261005825:261048311:1|gene:AAEL019751	YES	IN	1	2	0.618647
AAEL020446	-0.0533354	6.99761	0.456209	0.687241	-0.377147	6.99761	1.68944e-07	9.84063e-07	-0.323811	6.99761	7.36528e-06	2.92446e-05	2	343886987	343911150	AAEL020446-PB |protein_coding|2:343887553:343909939:1|gene:AAEL020446	YES	IN	1	2	0.885957
AAEL023822	-0.0894437	6.32277	0.212014	0.439801	-0.425838	6.32277	4.32917e-09	3.06984e-08	-0.336394	6.32277	3.82644e-06	1.57955e-05	3	140179856	140197873	AAEL023822-PA |protein_coding|3:140180619:140197415:-1|gene:AAEL023822	YES	OUT	1	2	0.948647
AAEL027111	-0.0671992	7.05692	0.318421	0.562237	-0.485774	7.05692	8.6829e-13	8.77836e-12	-0.418575	7.05692	7.73565e-10	4.97152e-09	2	388947872	389030845	AAEL027111-PA |protein_coding|2:389022198:389029383:1|gene:AAEL027111	YES	IN	1	2	0.977731
AAEL027779	-0.0586263	4.22803	0.640009	0.820397	-0.899214	4.22803	2.44041e-12	2.34649e-11	-0.84058	4.22803	6.78267e-11	4.81753e-10	2	19283757	19284953	AAEL027779-PA |protein_coding|2:19283924:19284295:1|gene:AAEL027779	YES	IN	1	2	0.93138
AAEL029014	0.00075222	7.35748	0.992187	1	-0.482905	7.35748	5.30117e-13	5.4293e-12	-0.483657	7.35748	5.13483e-13	4.35579e-12	3	119532717	119567982	AAEL029014-PA |protein_coding|3:119541975:119567356:1|gene:AAEL029014	YES	IN	1	2	0.54199
AAEL000234	-0.0714154	5.32858	0.407583	0.643773	-0.432007	5.32858	6.46292e-07	3.44211e-06	-0.360591	5.32858	3.48092e-05	0.000124079	2	227263910	227322090	AAEL000234-PA SCRB7: Class B Scavenger Receptor (CD36 domain ).|protein_coding|2:227264320:227321442:-1|gene:AAEL000234	YES	IN	2	2	0.83493
AAEL000271	-0.000512416	6.44567	0.997651	1	-0.560047	6.44567	1.53939e-11	1.38178e-10	-0.559533	6.44567	1.68349e-11	1.25992e-10	2	75421101	75429020	AAEL000271-PC gamma-glutamyl hydrolase|protein_coding|2:7542 1482:75428801:1|gene:AAEL000271	YES	IN	2	2	0.5332
AAEL000410	-0.0440582	6.04896	0.579067	0.778938	-0.425002	6.04896	9.51623e-08	5.75233e-07	-0.380943	6.04896	1.81508e-06	7.87923e-06	3	183635489	183636938	AAEL000410-PA glycoprotein 25l|protein_coding|3:183635652:183636791:-1|gene:AAEL000410	YES	IN	2	2	0.70206
AAEL001007	-0.073422	6.85509	0.32055	0.564096	-0.571551	6.85509	2.07879e-14	2.39587e-13	-0.498129	6.85509	2.88909e-11	2.12178e-10	3	31260922	31310327	AAEL001007-PA |protein_coding|3:31261575:31310182:-1|gene:AAEL001007	YES	IN	2	2	0.957709
AAEL001202	0.0123298	3.31093	0.940678	0.9791	-0.479489	3.31093	0.00196076	0.00565336	-0.491811	3.31093	0.00159721	0.00411024	2	413378261	413387646	AAEL001202-PA |protein_coding|2:413378408:413387615:1|gene:AAEL001202	YES	IN	2	2	0.558615
AAEL001830	-0.0669999	5.74939	0.361983	0.601428	-0.337883	5.74939	5.09181e-06	2.35115e-05	-0.270882	5.74939	0.000270608	0.000815029	2	374615198	374626699	AAEL001830-PA geranylgeranyl transferase type i beta subunit |protein_coding|2:374615674:374626434:1|gene:AAEL001830	YES	IN	2	2	0.897293
AAEL002386	-0.0253561	6.29354	0.731123	0.876357	-0.256271	6.29354	0.000600177	0.00193363	-0.230914	6.29354	0.00205669	0.00516054	2	303085552	303099599	AAEL002386-PA |protein_coding|2:303085749:303099431:-1|gene:AAEL002386	YES	IN	2	2	0.674538
AAEL003785	-0.0331503	6.81505	0.646487	0.82323	-0.158403	6.81505	0.0281126	0.0583447	-0.125253	6.81505	0.082908	0.136793	1	203730291	203761497	AAEL003785-PA |protein_coding|1:203730399:203761094:1|gene:AAEL003785	YES	IN	2	2	0.57174
AAEL004920	-0.0615321	6.86172	0.404452	0.640521	-0.329995	6.86172	9.00877e-06	4.00988e-05	-0.268463	6.86172	0.000313504	0.000935425	2	259685794	259703021	AAEL004920-PA |protein_coding|2:259685939:259702831:1|gene:AAEL004920	YES	OUT	2	2	0.707281
AAEL005535	-0.0381355	6.12951	0.622153	0.809558	-0.281509	6.12951	0.000295796	0.00100704	-0.243373	6.12951	0.00180702	0.00458868	2	336749042	336756408	AAEL005535-PB |protein_coding|2:336749327:336755618:1|gene:AAEL005535	YES	IN	2	2	0.849032
AAEL006646	-0.14903	6.31895	0.0463342	0.153453	-0.718026	6.31895	3.69536e-21	6.69658e-20	-0.568996	6.31895	8.90245e-14	7.96613e-13	2	252890016	252904013	AAEL006646-PA |protein_coding|2:252890209:252903069:1|gene:AAEL006646	YES	IN	2	2	0.922428
AAEL006917	-0.0443683	7.50264	0.510772	0.732556	-0.295982	7.50264	1.26285e-05	5.46898e-05	-0.251613	7.50264	0.000209946	0.00064906	3	143065965	143096348	AAEL006917-PA MG-160, putative|protein_coding|3:143066338:14 3095512:1|gene:AAEL006917	YES	IN	2	2	0.873759
AAEL007963	-0.321599	8.83633	3.16926e-05	0.000369732	-1.12537	8.83633	9.22728e-47	4.92349e-45	-0.80377	8.83633	7.11343e-25	1.30549e-23	2	351854263	352053409	AAEL007963-PB |protein_coding|2:351854675:352052863:1|gene:AAEL007963	YES	IN	2	2	0.671547
AAEL009093	-0.452222	5.06682	0.000337125	0.00279934	-2.12148	5.06682	1.11831e-56	7.5521e-55	-1.66924	5.06682	9.47841e-36	3.0345e-34	3	134923085	135096874	AAEL009093-PA crumbs|protein_coding|3:134923787:135095315:1| gene:AAEL009093	YES	IN	2	2	0.773618
AAEL009173	-0.0346062	6.99136	0.618685	0.807232	-0.594257	6.99136	3.14051e-17	4.46489e-16	-0.55965	6.99136	2.05056e-15	2.10511e-14	3	176079128	176433229	AAEL009173-PA fasciclin ii (fas ii)|protein_coding|3:176080656:176215866:-1|gene:AAEL009173	YES	IN	2	2	0.892685
AAEL009995	-0.122755	6.73317	0.0771551	0.223128	-0.479993	6.73317	7.94259e-12	7.35072e-11	-0.357238	6.73317	3.88311e-07	1.84731e-06	1	194137256	194154345	AAEL009995-PA transmembrane protein, putative|protein_coding |1:194137405:194154115:1|gene:AAEL009995	YES	IN	2	2	0.967278
AAEL010536	-0.263777	2.77737	0.11772	0.30112	-1.63665	2.77737	4.29311e-19	6.88491e-18	-1.37283	2.77737	1.26992e-13	1.12471e-12	2	314846749	314875057	AAEL010536-PB alpha-amylase|protein_coding|2:314862212:31487 4841:1|gene:AAEL010536	YES	IN	2	2	0.978875
AAEL010584	-0.0188999	5.72493	0.805306	0.914126	-0.176039	5.72493	0.0219846	0.0473312	-0.157139	5.72493	0.0416905	0.0750307	1	301331796	301353029	AAEL010584-PB vesicular mannose-binding lectin|protein_codin g|1:301332653:301352543:-1|gene:AAEL010584	YES	IN	2	2	0.505208
AAEL010819	-0.0223071	6.36095	0.758884	0.891432	-0.174502	6.36095	0.0156681	0.0354172	-0.152194	6.36095	0.0353552	0.0648442	3	51683466	51689451	AAEL010819-PA vacuolar ATP synthase subunit H|protein_coding|3:51683680:51688780:1|gene:AAEL010819	YES	OUT	2	2	0.676407
AAEL010844	-0.0197647	6.65989	0.785069	0.903664	-0.31175	6.65989	1.65288e-05	7.05554e-05	-0.291984	6.65989	5.62354e-05	0.000193947	2	128103900	128108204	AAEL010844-PA ubiquitin-conjugating enzyme E2 j2|protein_coding|2:128104850:128107813:-1|gene:AAEL010844	YES	OUT	2	2	0.815138
AAEL012471	-0.0317896	6.59192	0.70269	0.857674	-0.852888	6.59192	1.14416e-23	2.37744e-22	-0.821097	6.59192	5.24322e-22	8.31604e-21	2	218722653	218754221	AAEL012471-PA DOME: JAKSTAT pathway signalling Transmembrane Receptor Domeless.|protein_coding|2:218736710: 218754162:1|gene:AAEL012471	YES	IN	2	2	0.744054
AAEL012911	-0.165382	6.99499	0.0151393	0.0653992	-0.442079	6.99499	1.17149e-10	9.64416e-10	-0.276697	6.99499	5.82266e-05	0.000200058	3	279146748	279453229	AAEL012911-PA LRIM18: leucine-rich immune protein (Coil-less )|protein_coding|3:279403396:279411665:-1|gene:AAEL012911	YES	OUT	2	2	0.54475
AAEL013356	-0.149945	4.76358	0.159856	0.365457	-0.462263	4.76358	1.80588e-05	7.65198e-05	-0.312317	4.76358	0.00398925	0.00938059	2	240542387	240574538	AAEL013356-PA |protein_coding|2:240543760:240549492:-1|gene:AAEL013356	YES	IN	2	2	0.687345
AAEL013758	-0.181842	5.00213	0.169754	0.380116	-1.02591	5.00213	3.58412e-14	4.05512e-13	-0.844064	5.00213	4.9985e-10	3.27823e-09	1	276915182	277101148	AAEL013758-PA |protein_coding|1:276916317:277101005:-1|gene:AAEL013758	YES	IN	2	2	0.68687
AAEL022718	-0.0294661	5.5082	0.742807	0.88186	-1.08223	5.5082	2.58635e-32	8.43639e-31	-1.05276	5.5082	1.48592e-30	3.69089e-29	3	260001632	260401056	AAEL022718-PA |protein_coding|3:260002049:260399858:-1|gene:AAEL022718	YES	IN	2	2	0.77406
AAEL024519	-0.519766	4.64821	7.72118e-05	0.000811945	-2.43814	4.64821	1.49751e-63	1.19856e-61	-1.91835	4.64821	3.5764e-40	1.24655e-38	1	36288222	36657229	AAEL024519-PA |protein_coding|1:36422959:36656538:1|gene:AAEL024519	YES	IN	2	2	0.57543
AAEL025453	-0.0131539	6.15126	0.866909	0.941047	-0.228163	6.15126	0.00295245	0.00815889	-0.215009	6.15126	0.00514728	0.0118238	3	147646020	148139848	AAEL025453-PA |protein_coding|3:147646121:148130733:-1|gene:AAEL025453	YES	IN	2	2	0.661658
AAEL025607	-0.170002	7.15731	0.0133045	0.0588555	-1.23339	7.15731	2.28091e-68	2.05377e-66	-1.06339	7.15731	3.16446e-51	1.65779e-49	1	138065305	138283539	AAEL025607-PA |protein_coding|1:138065886:138266197:-1|gene:AAEL025607	YES	IN	2	2	0.994225
AAEL026147	-0.161251	8.46279	0.0501645	0.16271	-0.939458	8.46279	1.60232e-29	4.49689e-28	-0.778207	8.46279	7.94069e-21	1.16141e-19	3	175333465	175979903	AAEL026147-PA |protein_coding|3:175593612:175978514:1|gene:AAEL026147	YES	IN	2	2	0.983793
AAEL001334	-0.0281217	4.24875	0.824244	0.923615	-0.227115	4.24875	0.0688565	0.125015	-0.198992	4.24875	0.112413	0.177191	3	47739123	47740883	AAEL001334-PA geranylgeranyl transferase type ii beta subuni t|protein_coding|3:47739241:47740739:-1|gene:AAEL001334	YES	IN	3	2	0.556981
AAEL005224	-0.00861074	4.47213	0.941285	0.9791	-0.374316	4.47212	0.000842781	0.00263146	-0.365702	4.47212	0.0011517	0.00307168	3	88904891	88910582	AAEL005224-PA |protein_coding|3:88906696:88910164:-1|gene:AAEL005224	YES	OUT	3	2	0.645282
AAEL005600	-0.0432362	5.1397	0.636422	0.818335	-0.342478	5.1397	0.00020671	0.000725751	-0.29924	5.1397	0.00124471	0.00329735	3	159947168	159956248	AAEL005600-PA |protein_coding|3:159947709:159956000:-1|gene:AAEL005600	YES	IN	3	2	0.601958
AAEL005913	-0.0437149	3.11141	0.791242	0.907095	-0.546041	3.11141	0.00105617	0.003242	-0.502317	3.11141	0.0027043	0.00660525	3	173999175	174024320	AAEL005913-PB |protein_coding|3:174000039:174004211:-1|gene:AAEL005913	YES	IN	3	2	0.637351
AAEL007634	-0.000343149	4.52248	1	1	-0.257839	4.52248	0.0200931	0.0438488	-0.257494	4.52248	0.0205254	0.0402861	3	136671406	136672647	AAEL007634-PA Protein KRTCAP2 homolog|protein_coding|3:13667 1838:136672493:-1|gene:AAEL007634	YES	OUT	3	2	0.506805
AAEL009806	-0.029428	5.12156	0.736164	0.878668	-0.240854	5.12156	0.00610322	0.0155945	-0.211425	5.12156	0.0165928	0.0334643	3	319692978	319889678	AAEL009806-PB low-density lipoprotein receptor (ldl)|protein _coding|3:319694116:319877088:-1|gene:AAEL009806	YES	IN	3	2	0.64475
AAEL012724	-0.0404993	3.81709	0.783324	0.903309	-0.612205	3.81709	2.56565e-05	0.000105557	-0.571699	3.81709	9.23117e-05	0.000306901	3	42353149	42354959	AAEL012724-PA |protein_coding|3:42353220:42354274:1|gene:AAEL012724	YES	IN	3	2	0.661115
AAEL013108	-0.0189251	5.72117	0.797939	0.910426	-0.166015	5.72117	0.0255492	0.0538827	-0.14709	5.72117	0.0489243	0.0865007	1	142583856	142626637	AAEL013108-PB |protein_coding|1:142584034:142626542:1|gene:AAEL013108	YES	IN	3	2	0.624259
AAEL018219	-0.0352204	11.4206	0.513242	0.734271	-0.320192	11.4206	2.92414e-09	2.1134e-08	-0.284971	11.4206	1.26885e-07	6.38414e-07	3	192452881	192875409	AAEL018219-PB |protein_coding|3:192456407:192874870:-1|gene:AAEL018219	YES	OUT	3	2	0.90314
AAEL022867	-0.0407843	7.56305	0.543422	0.756994	-0.606744	7.56305	2.82701e-19	4.61941e-18	-0.565959	7.56305	5.98366e-17	6.82358e-16	2	159596885	159636498	AAEL022867-PA |protein_coding|2:159598800:159611689:-1|gene:AAEL022867	YES	OUT	3	2	0.942586
AAEL024655	-0.0274956	7.29935	0.670493	0.836183	-0.323144	7.29935	6.2456e-07	3.33253e-06	-0.295648	7.29935	5.27977e-06	2.13863e-05	1	135586676	135623114	AAEL024655-PA |protein_coding|1:135586994:135622901:1|gene:AAEL024655	YES	IN	3	2	0.957113
AAEL025718	-0.063139	7.85559	0.347004	0.587217	-0.501288	7.85559	1.13182e-13	1.23062e-12	-0.438148	7.85559	8.86366e-11	6.2139e-10	3	315605020	315658201	AAEL025718-PA |protein_coding|3:315638862:315657897:1|gene:AAEL025718	YES	OUT	3	2	0.951298
AAEL000291	-0.00608339	10.2241	0.931982	0.974953	-0.302545	10.2241	2.17476e-05	9.08145e-05	-0.296461	10.2241	3.17738e-05	0.000114011	3	266530750	266556932	AAEL000291-PA V-type proton ATPase 16 kDa proteolipid subuni t|protein_coding|3:266531017:266554554:1|gene:AAEL000291	YES	OUT	4	2	0.692149
AAEL000930	-0.0934193	6.64899	0.200917	0.424216	-0.240288	6.64899	0.00106461	0.00326099	-0.146869	6.64899	0.0462087	0.0823224	3	380115448	380142561	AAEL000930-PB |protein_coding|3:380115842:380141551:1|gene:AAEL000930	YES	IN	4	2	0.543994
AAEL001389	-0.0597456	6.50859	0.403613	0.640223	-0.299959	6.50859	3.05502e-05	0.000123863	-0.240214	6.50859	0.000867419	0.00237804	2	205016202	205120082	AAEL001389-PA |protein_coding|2:205016868:205046148:-1|gene:AAEL001389	YES	IN	4	2	0.844636
AAEL001568	-0.0437638	4.29886	0.713411	0.864293	-0.189945	4.29886	0.112298	0.188486	-0.146181	4.29886	0.225337	0.316512	2	22965914	23008195	AAEL001568-PB glycine receptor beta precursor, putative|prot ein_coding|2:22966329:23007513:-1|gene:AAEL001568	YES	OUT	4	2	0.572463
AAEL009367	-0.0254701	6.34405	0.736508	0.878727	-0.605078	6.34405	4.1976e-15	5.10325e-14	-0.579607	6.34405	6.21773e-14	5.63967e-13	3	297860802	297893293	AAEL009367-PA myelin proteolipid|protein_coding|3:297862526: 297892914:-1|gene:AAEL009367	YES	IN	4	2	0.777208
AAEL012010	-0.0548624	6.83726	0.420085	0.656323	-0.354349	6.83726	2.29321e-07	1.30583e-06	-0.299486	6.83726	1.27869e-05	4.90373e-05	3	308001956	308002813	AAEL012010-PA Conserved insect protein|protein_coding|3:3080 02138:308002659:-1|gene:AAEL012010	YES	IN	4	2	0.992329
AAEL018103	-0.22151	4.67304	0.0739597	0.216275	-0.955468	4.67304	5.50879e-14	6.11271e-13	-0.733955	4.67304	9.18472e-09	5.29991e-08	2	282082399	282115442	AAEL018103-PA |protein_coding|2:282083571:282115345:1|gene:AAEL018103	YES	IN	4	2	0.894685
AAEL021441	-0.0732554	4.97656	0.454633	0.685957	-0.362402	4.97656	0.000264466	0.000909687	-0.289146	4.97656	0.00380944	0.00901171	2	312741133	312781459	AAEL021441-PA |protein_coding|2:312741133:312780064:-1|gene:AAEL021441	YES	OUT	4	2	0.629409
AAEL024184	-0.0146983	9.40265	0.836821	0.92802	-0.313078	9.40265	1.17552e-05	5.11901e-05	-0.29838	9.40265	2.97237e-05	0.000107458	1	50887961	50910903	AAEL024184-PA |protein_coding|1:50888190:50910335:-1|gene:AAEL024184	YES	IN	4	2	0.7575
AAEL014205	-0.0832789	8.7378	0.230605	0.463571	-0.583825	8.7378	6.36874e-17	8.82234e-16	-0.500546	8.7378	7.67577e-13	6.42298e-12	2	331514785	331593662	AAEL014205-PB |protein_coding|2:331514863:331593525:1|gene:AAEL014205	YES	IN	5	2	0.981502
AAEL020617	-0.0819778	6.46591	0.232489	0.465732	-0.430161	6.46591	5.47033e-10	4.2715e-09	-0.348183	6.46591	5.51768e-07	2.56424e-06	1	139860430	139997090	AAEL020617-PA |protein_coding|1:139861047:139996783:-1|gene:AAEL020617	YES	IN	5	2	0.989812
AAEL001479	-0.156979	7.36097	0.0149529	0.0647558	-0.452545	7.36097	3.26442e-12	3.11453e-11	-0.295566	7.36097	5.6568e-06	2.27854e-05	2	262304007	262324141	AAEL001479-PA protoheme ix farnesyltransferase|protein_codin g|2:262304162:262324062:1|gene:AAEL001479	YES	IN	6	2	0.536769
AAEL001779	-0.0756446	8.1087	0.253658	0.491109	-0.334261	8.1087	4.99098e-07	2.70823e-06	-0.258616	8.1087	0.000101941	0.000336329	2	165782722	165787567	AAEL001779-PA bax inhibitor|protein_coding|2:165783050:16578 7344:-1|gene:AAEL001779	YES	IN	6	2	0.96475
AAEL002406	-0.0886278	5.5801	0.269145	0.509876	-0.86332	5.5801	1.46474e-25	3.30581e-24	-0.77469	5.5801	9.8187e-21	1.43366e-19	2	303072615	303074045	AAEL002406-PA |protein_coding|2:303072833:303073895:1|gene:AAEL002406	YES	IN	6	2	0.967274
AAEL018334	-0.106823	5.35699	0.237234	0.47174	-0.377566	5.35699	3.59271e-05	0.000143509	-0.270743	5.35699	0.00320866	0.0077215	1	181178199	181420930	AAEL018334-PB |protein_coding|1:181354321:181409720:1|gene:AAEL018334	YES	IN	6	2	0.545025
AAEL003647	-0.134198	4.41317	0.275277	0.516027	-0.604033	4.41317	1.43179e-06	7.23344e-06	-0.469832	4.41317	0.000194695	0.000607781	3	65167626	65294582	AAEL003647-PB GPRNPR3: GPCR Neurokinin/Tachykinin Family|protein_coding|3:65280918:65294202:1|gene:AAEL003647	YES	OUT	7	2	0.703295
AAEL005262	-0.0866875	7.64381	0.248293	0.485215	-0.283164	7.64381	0.000167974	0.000600732	-0.196477	7.64381	0.0090899	0.019609	2	69168553	69265562	AAEL005262-PA |protein_coding|2:69187764:69254682:1|gene:AAEL005262	YES	IN	7	2	0.509895
AAEL007309	-0.0309635	5.15981	0.727749	0.873824	-0.298712	5.15981	0.000760919	0.00239788	-0.267748	5.15981	0.00263222	0.00645289	3	197078634	197092076	AAEL007309-PA |protein_coding|3:197078699:197091971:-1|gene:AAEL007309	YES	IN	7	2	0.655834
AAEL007936	0.00882151	8.42981	0.904391	0.962042	-0.474508	8.42981	1.00821e-10	8.37975e-10	-0.48333	8.42981	4.60502e-11	3.33103e-10	3	295561319	295600572	AAEL007936-PB |protein_coding|3:295562003:295600081:-1|gene:AAEL007936	YES	IN	7	2	0.565342
AAEL010043	-0.224617	6.31343	0.00362763	0.020877	-1.12157	6.31343	1.88478e-45	9.30975e-44	-0.896955	6.31343	1.59036e-29	3.73561e-28	2	417166494	417432048	AAEL010043-PB GPRCAL1: GPCR Calcitonin/Diuretic Hormone Fami ly|protein_coding|2:417371009:417431406:1|gene:AAEL010043	YES	OUT	7	2	0.967424
AAEL010408	-0.31766	5.75016	0.000162725	0.00150438	-1.16095	5.75016	1.04391e-40	4.60385e-39	-0.843289	5.75016	5.29863e-22	8.38852e-21	1	268278148	268388277	AAEL010408-PB GPRGBB2: GPCR GABA B Family|protein_coding|1:2 68379194:268388120:1|gene:AAEL010408	YES	OUT	7	2	0.679245
AAEL014183	-0.0260351	6.06704	0.698213	0.854987	-0.215271	6.06704	0.00153952	0.00452486	-0.189236	6.06704	0.00557855	0.0127165	2	355406400	355410344	AAEL014183-PA |protein_coding|2:355406517:355410142:-1|gene:AAEL014183	YES	IN	7	2	0.625308
AAEL019569	-0.0198455	6.35082	0.787227	0.904774	-0.21657	6.35082	0.00350207	0.00951648	-0.196724	6.35082	0.00818679	0.0178523	3	281626507	281686719	AAEL019569-PA |protein_coding|3:281626590:281686594:-1|gene:AAEL019569	YES	IN	7	2	0.617846
AAEL019790	-0.0620199	8.85136	0.370993	0.609438	-0.313032	8.85136	6.59399e-06	2.99676e-05	-0.251012	8.85136	0.000303106	0.000906904	3	303915073	304298086	AAEL019790-PA |protein_coding|3:303916055:304297079:-1|gene:AAEL019790	YES	OUT	7	2	0.940415
AAEL020739	-0.0752814	7.70871	0.275163	0.516027	-0.311971	7.70871	6.6348e-06	3.01214e-05	-0.236689	7.70871	0.000640386	0.00179205	2	226162194	226187259	AAEL020739-PA |protein_coding|2:226180748:226186872:1|gene:AAEL020739	YES	IN	7	2	0.819295
AAEL002349	-0.0801226	6.97711	0.246911	0.484187	-0.263129	6.97711	0.000153058	0.000553107	-0.183006	6.97711	0.00861018	0.018686	2	176112619	176143471	AAEL002349-PA |protein_coding|2:176113032:176123562:-1|gene:AAEL002349	YES	IN	8	2	0.75986
AAEL003285	-0.112538	6.72616	0.112521	0.291818	-0.865702	6.72616	4.92578e-33	1.64396e-31	-0.753162	6.72616	2.58438e-25	4.90728e-24	3	330122618	330142807	AAEL003285-PA TRAM: translocation associated membrane protei n|protein_coding|3:330123085:330142145:1|gene:AAEL003285	YES	IN	8	2	0.994504
AAEL006656	-0.043577	6.2088	0.567626	0.772581	-0.54498	6.2088	1.35315e-12	1.33982e-11	-0.501402	6.2088	7.58762e-11	5.36283e-10	3	200524034	200546246	AAEL006656-PB |protein_coding|3:200524122:200546035:-1|gene:AAEL006656	YES	IN	8	2	0.936009
AAEL000004	-0.151434	7.94984	0.0225324	0.0893032	-0.713446	7.94984	1.92014e-26	4.63622e-25	-0.562012	7.94984	5.31538e-17	6.10174e-16	3	104479010	104483711	AAEL000004-PA glycosyltransferase|protein_coding|3:104479339 :104483229:1|gene:AAEL000004	YES	IN	9	2	0.973664
AAEL024566	-0.0729899	3.98816	0.570271	0.773807	-0.27019	3.98816	0.0359013	0.0722036	-0.197199	3.98816	0.128177	0.197462	3	236725953	236727420	AAEL024566-PA |protein_coding|3:236726060:236727420:-1|gene:AAEL024566	YES	IN	9	2	0.560567
AAEL003192	-0.0563462	4.29769	0.690833	0.849923	-0.65203	4.29769	3.94528e-06	1.8484e-05	-0.595679	4.29769	2.5922e-05	9.48242e-05	NIGP01000133	11898	14307	AAEL003192-PA mfs transporter|protein_coding|NIGP01000133:11 988:14099:-1|gene:AAEL003192	YES	OUT	10	2	0.553647
AAEL004523	-0.00759687	7.02187	0.914896	0.967248	-0.358704	7.02187	3.12635e-07	1.75141e-06	-0.351107	7.02187	5.67533e-07	2.62902e-06	2	310440827	310443832	AAEL004523-PA preprotein translocase secy subunit (sec61)|pr otein_coding|2:310441243:310443646:-1|gene:AAEL004523	YES	IN	10	2	0.613199
AAEL021232	-0.0119675	6.38741	0.870973	0.943209	-0.242354	6.38741	0.000960161	0.00296627	-0.230386	6.38741	0.00173283	0.00442499	2	336735577	336772099	AAEL021232-PA |protein_coding|2:336735721:336771947:-1|gene:AAEL021232	YES	OUT	10	2	0.662541
AAEL010681	-0.0121065	6.53619	0.887808	0.9526	-0.477808	6.53619	1.85414e-08	1.22065e-07	-0.465701	6.53619	4.32378e-08	2.30851e-07	2	417554939	417558229	AAEL010681-PA sodium/chloride dependent neurotransmitter tra nsporter|protein_coding|2:417555312:417557452:-1|gene:AAEL010681	YES	IN	11	2	0.53513
AAEL024264	-0.135822	4.22341	0.277565	0.519186	-0.406213	4.22341	0.00134229	0.00400926	-0.270391	4.22341	0.0343258	0.0632783	1	145329227	145341753	AAEL024264-PA |protein_coding|1:145339971:145341588:1|gene:AAEL024264	YES	OUT	11	2	0.545256
AAEL002557	-0.00163954	7.39086	0.983494	0.997472	-0.402746	7.39086	6.12236e-09	4.26788e-08	-0.401106	7.39086	7.20402e-09	4.19337e-08	1	228604815	228709604	AAEL002557-PC cationic amino acid transporter|protein_coding |1:228606592:228650100:-1|gene:AAEL002557	YES	IN	12	2	0.608045
AAEL008356	-0.0115663	9.84719	0.876376	0.946058	-0.427069	9.84719	9.70899e-09	6.58748e-08	-0.415503	9.84719	2.40487e-08	1.32632e-07	2	42034561	42106932	AAEL008356-PB |protein_coding|2:42035640:42106060:-1|gene:AAEL008356	YES	IN	12	2	0.719222
AAEL010401	-0.0185228	4.89579	0.843336	0.929305	-0.236978	4.89579	0.00962553	0.0231699	-0.218454	4.89579	0.0173422	0.0348132	1	268404308	268434104	AAEL010401-PB disp: protein dispatched (segment polarity pro tein)|protein_coding|1:268406648:268420956:-1|gene:AAEL010401	YES	IN	12	2	0.655129
AAEL013915	-0.169585	5.84638	0.0262507	0.100294	-0.734143	5.84638	4.74658e-21	8.5478e-20	-0.564557	5.84638	6.08983e-13	5.13566e-12	3	298905609	298946506	AAEL013915-PB monocarboxylate transporter|protein_coding|3:2 98919771:298946439:1|gene:AAEL013915	YES	IN	12	2	0.939752
AAEL014699	-0.0182663	7.0959	0.782653	0.902876	-0.318358	7.0959	1.53516e-06	7.71061e-06	-0.300092	7.0959	6.04607e-06	2.42967e-05	3	51218604	51279389	AAEL014699-PA ABC transporter|protein_coding|3:51219081:5127 9159:1|gene:AAEL014699	YES	IN	12	2	0.868328
AAEL018150	-0.0232185	3.0474	0.901448	0.960526	-1.05855	3.0474	1.91057e-09	1.40913e-08	-1.03531	3.0474	4.89851e-09	2.90616e-08	2	9540820	9809846	AAEL018150-PB |protein_coding|2:9541416:9768027:-1|gene:AAEL018150	YES	OUT	13	2	0.591183
AAEL000166	-0.0428367	6.6154	0.56303	0.769417	-0.858189	6.6154	5.44222e-30	1.57861e-28	-0.815351	6.6154	3.68961e-27	7.72227e-26	3	109173038	109418842	AAEL000166-PA |protein_coding|3:109407409:109416698:1|gene:AAEL000166	NO	N/A	N/A	2	0.912479
AAEL000175	-0.00570919	9.91095	0.939261	0.978193	-0.48444	9.91095	1.06548e-10	8.78817e-10	-0.478731	9.91095	1.76312e-10	1.20669e-09	3	212388318	212418232	AAEL000175-PB eIF3-S8: Eukaryotic translation initiation factor 3 subunit C|protein_coding|3:212390499:212418048:1|gene:AAEL000175	NO	N/A	N/A	2	0.618333
AAEL000185	-0.0994385	9.23111	0.169623	0.380024	-0.565176	9.23111	7.81176e-15	9.36544e-14	-0.465738	9.23111	1.49185e-10	1.02508e-09	3	215990942	216027284	AAEL000185-PA eukaryotic translation initiation factor|prote in_coding|3:215991607:216002010:-1|gene:AAEL000185	NO	N/A	N/A	2	0.977388
AAEL000235	-0.341606	5.98678	8.9933e-08	1.96805e-06	-0.180929	5.98678	0.00468611	0.0123271	0.160675	5.98678	0.0131912	0.0272982	2	227223220	227264246	AAEL000235-PA |protein_coding|2:227223722:227263874:1|gene:AAEL000235	NO	N/A	N/A	2	0.981895
AAEL000452	-0.0204182	5.77492	0.777487	0.900643	-0.41956	5.77492	8.49096e-09	5.81123e-08	-0.39914	5.77492	4.74092e-08	2.51568e-07	3	184319619	184369682	AAEL000452-PA Pcaf: histone acetyltransferase|protein_coding |3:184319765:184369225:1|gene:AAEL000452	NO	N/A	N/A	2	0.885813
AAEL000465	-0.190423	3.73722	0.15297	0.355743	-0.51641	3.73722	0.000139887	0.000508274	-0.325987	3.73722	0.016973	0.0341435	3	185188215	185189089	AAEL000465-PA |protein_coding|3:185188337:185189074:1|gene:AAEL000465	NO	N/A	N/A	2	0.512149
AAEL000507	-0.126948	4.23646	0.341554	0.582704	-0.521654	4.23646	0.000112828	0.000417324	-0.394703	4.23646	0.00367493	0.00871737	3	163089565	163091968	AAEL000507-PB |protein_coding|3:163090272:163091788:1|gene:AAEL000507	NO	N/A	N/A	2	0.637847
AAEL000564	-0.128389	7.25845	0.0736419	0.215564	-0.470315	7.25845	7.73053e-11	6.50659e-10	-0.341926	7.25845	2.34077e-06	9.98699e-06	3	11908002	12013031	AAEL000564-PB myotubularin|protein_coding|3:11984348:1201219 9:1|gene:AAEL000564	NO	N/A	N/A	2	0.707256
AAEL000635	-0.00603871	5.81021	0.933615	0.975777	-0.216702	5.81021	0.003063	0.00843549	-0.210663	5.81021	0.0041332	0.00969637	3	395190881	395193185	AAEL000635-PA cop9 complex subunit 7a|protein_coding|3:395191265:395193104:1|gene:AAEL000635	NO	N/A	N/A	2	0.571481
AAEL000672	-0.11603	7.69978	0.0815534	0.231967	-0.44626	7.69978	2.82092e-11	2.46303e-10	-0.33023	7.69978	8.73113e-07	3.95762e-06	3	395821623	395843587	AAEL000672-PA cyclin a|protein_coding|3:395822565:395843107:-1|gene:AAEL000672	NO	N/A	N/A	2	0.917095
AAEL000770	-0.043334	7.94275	0.510084	0.731933	-0.29058	7.94275	1.07473e-05	4.71093e-05	-0.247246	7.94275	0.00018292	0.000573925	3	242537815	242780158	AAEL000770-PB platelet-activating factor acetylhydrolase isoform 1b alpha subunit|protein_coding|3:242683739:24277663 9:1|gene:AAEL000770	NO	N/A	N/A	2	0.94442
AAEL000836	0.0119087	3.05447	0.953881	0.984535	-0.734422	3.05447	6.01135e-06	2.74932e-05	-0.746314	3.05447	4.18312e-06	1.71939e-05	3	363594086	363611617	AAEL000836-PA spermatogenesis associated factor|protein_codi ng|3:363594102:363611534:-1|gene:AAEL000836	NO	N/A	N/A	2	0.52956
AAEL000941	-0.0824706	5.23391	0.337474	0.580638	-0.25075	5.23391	0.0037855	0.0102224	-0.16828	5.23391	0.0533918	0.0933871	3	377117377	377117971	AAEL000941-PA mitochondrial inner membrane protein translocase, 8kD-subunit, putative|protein_coding|3:37711751 0:377117849:1|gene:AAEL000941	NO	N/A	N/A	2	0.6256
AAEL001091	-0.0468447	6.33306	0.534922	0.751075	-0.204785	6.33306	0.00656644	0.0166306	-0.15794	6.33306	0.0362963	0.066359	1	299200760	299218424	AAEL001091-PA Malic enzyme|protein_coding|1:299201508:299218 082:-1|gene:AAEL001091	NO	N/A	N/A	2	0.581531
AAEL001124	-0.0616797	3.59205	0.67239	0.837484	-0.489513	3.59205	0.000927663	0.00287306	-0.427828	3.59205	0.00413363	0.00969637	3	407123761	407132446	AAEL001124-PA |protein_coding|3:407123910:407132405:1|gene:AAEL001124	NO	N/A	N/A	2	0.722233
AAEL001175	-0.120572	4.26049	0.341637	0.582704	-0.417802	4.26049	0.00107658	0.00329297	-0.297229	4.26049	0.0207434	0.0406498	2	309092962	309101274	AAEL001175-PA DNA photolyase|protein_coding|2:309093049:3091 00999:-1|gene:AAEL001175	NO	N/A	N/A	2	0.6114
AAEL001215	-0.0598428	6.23017	0.449902	0.680958	-0.585105	6.23017	3.61373e-13	3.73649e-12	-0.525261	6.23017	7.54466e-11	5.33683e-10	2	413275151	413296616	AAEL001215-PA |protein_coding|2:413275576:413295441:1|gene:AAEL001215	NO	N/A	N/A	2	0.890206
AAEL001242	-0.00416403	6.38955	0.95925	0.986708	-0.505985	6.38955	9.63724e-11	8.02546e-10	-0.50182	6.38955	1.44875e-10	9.97056e-10	2	370887236	371592317	AAEL001242-PB ribosomal pseudouridine synthase|protein_codin g|2:371126269:371590953:1|gene:AAEL001242	NO	N/A	N/A	2	0.517076
AAEL001359	-0.0642338	6.36081	0.407683	0.643773	-0.676535	6.36081	1.01531e-17	1.5028e-16	-0.6123	6.36081	9.83987e-15	9.6217e-14	2	204897194	204970279	AAEL001359-PA |protein_coding|2:204968555:204970051:-1|gene:AAEL001359	NO	N/A	N/A	2	0.906953
AAEL001480	-0.0652465	7.60087	0.340271	0.582385	-0.343727	7.60087	5.68622e-07	3.04722e-06	-0.27848	7.60087	5.17938e-05	0.000179513	2	262420201	262720516	AAEL001480-PA phosphoglucomutase|protein_coding|2:262698545: 262719782:1|gene:AAEL001480	NO	N/A	N/A	2	0.930617
AAEL001484	-0.159933	11.0624	0.00199486	0.0127541	-0.432447	11.0624	7.49953e-17	1.03391e-15	-0.272514	11.0624	1.45262e-07	7.26645e-07	2	262346112	262386625	AAEL001484-PC chromosome region maintenance protein 1/export in|protein_coding|2:262347696:262358917:-1|gene:AAEL001484	NO	N/A	N/A	2	0.52264
AAEL001518	-0.0326206	5.47857	0.698737	0.855479	-0.31066	5.47857	0.000235001	0.000815802	-0.278039	5.47857	0.00103252	0.00278561	3	260779037	260792768	AAEL001518-PB zinc finger protein|protein_coding|3:260781489 :260792538:-1|gene:AAEL001518	NO	N/A	N/A	2	0.619473
AAEL001519	-0.141918	3.53958	0.32965	0.572726	-0.556288	3.53958	0.000178389	0.00063535	-0.414366	3.53958	0.00567993	0.0129135	3	261690065	261704716	AAEL001519-PB |protein_coding|3:261690093:261704509:-1|gene:AAEL001519	NO	N/A	N/A	2	0.841851
AAEL001607	-0.0563452	4.85655	0.579928	0.779756	-0.436907	4.85655	1.7495e-05	7.43859e-05	-0.38056	4.85655	0.000191491	0.000598643	1	138821411	138824146	AAEL001607-PA galactose-1-phosphate uridylyltransferase|prot ein_coding|1:138821611:138823678:1|gene:AAEL001607	NO	N/A	N/A	2	0.723781
AAEL001635	-0.0993133	5.14415	0.26368	0.503309	-0.460228	5.14415	3.29736e-07	1.83886e-06	-0.360914	5.14415	6.85675e-05	0.000232613	2	300141137	300152638	AAEL001635-PA |protein_coding|2:300141385:300152458:1|gene:AAEL001635	NO	N/A	N/A	2	0.899168
AAEL001698	-0.0611092	7.50522	0.363322	0.602679	-0.218359	7.50522	0.00121087	0.00364823	-0.157249	7.50522	0.0200034	0.0394591	2	86753645	86772677	AAEL001698-PA charged multivesicular body protein 4b|protein_coding|2:86754281:86772318:-1|gene:AAEL001698	NO	N/A	N/A	2	0.804225
AAEL001725	-0.020774	6.28531	0.774676	0.899435	-0.230465	6.28531	0.00145922	0.00431524	-0.20969	6.28531	0.00385764	0.0091058	2	443223374	443260047	AAEL001725-PA |protein_coding|2:443224432:443259796:-1|gene:AAEL001725	NO	N/A	N/A	2	0.816012
AAEL001759	-0.108272	10.1991	0.121864	0.308189	-0.380085	10.1991	5.94775e-08	3.69607e-07	-0.271813	10.1991	0.000105436	0.000347329	2	165793312	165797549	AAEL001759-PA RpS9: 40S ribosomal protein S9|protein_coding|2:165793490:165797198:-1|gene:AAEL001759	NO	N/A	N/A	2	0.951688
AAEL001769	-0.0558439	8.69675	0.41277	0.648862	-0.20204	8.69675	0.00308953	0.00849693	-0.146196	8.69675	0.0323902	0.0601722	2	166851757	166862388	AAEL001769-PA DEAD box ATP-dependent RNA helicase|protein_co ding|2:166851908:166862109:1|gene:AAEL001769	NO	N/A	N/A	2	0.846786
AAEL001832	-0.0392896	7.21229	0.604818	0.797406	-0.334412	7.21229	1.14376e-05	4.98569e-05	-0.295122	7.21229	0.000109709	0.000359758	2	376830767	376951913	AAEL001832-PA |protein_coding|2:376914526:376950576:1|gene:AAEL001832	NO	N/A	N/A	2	0.660506
AAEL002145	-0.00365653	5.01728	0.970695	0.992042	-0.342235	5.01728	0.000272998	0.000936428	-0.338577	5.01728	0.000331798	0.000981877	1	243744242	243770248	AAEL002145-PA gonadotropin inducible transcription factor|pr otein_coding|1:243753524:243770070:1|gene:AAEL002145	NO	N/A	N/A	2	0.505889
AAEL002207	-0.0273795	5.84005	0.708135	0.861281	-0.159227	5.84005	0.0295345	0.0609734	-0.131847	5.84005	0.0725759	0.122147	2	430787326	430796873	AAEL002207-PA |protein_coding|2:430787825:430796431:-1|gene:AAEL002207	NO	N/A	N/A	2	0.603891
AAEL002258	-0.0897483	5.67539	0.217641	0.447286	-0.258995	5.67539	0.00043549	0.00144395	-0.169246	5.67539	0.0224943	0.0437339	2	31456126	31478146	AAEL002258-PB |protein_coding|2:31461044:31477842:-1|gene:AAEL002258	NO	N/A	N/A	2	0.651517
AAEL002269	-0.0920379	5.51795	0.268367	0.509167	-0.470421	5.51795	2.62211e-08	1.69019e-07	-0.378382	5.51795	8.46726e-06	3.33141e-05	2	31111924	31159315	AAEL002269-PA purine nucleoside phosphorylase|protein_coding |2:31112157:31159142:-1|gene:AAEL002269	NO	N/A	N/A	2	0.869787
AAEL002334	-0.153417	8.79035	0.0233246	0.0917696	-0.493142	8.79035	3.84879e-13	3.97004e-12	-0.339725	8.79035	5.66058e-07	2.62359e-06	2	176069688	176078309	AAEL002334-PA eIF3-S6: eukaryotic translation initiation factor 3 subunit E (eIF3e)|protein_coding|2:176069903:176078 167:-1|gene:AAEL002334	NO	N/A	N/A	2	0.798398
AAEL002372	-0.00559474	10.2186	0.939493	0.978313	-0.306648	10.2186	3.13656e-05	0.000126899	-0.301053	10.2186	4.36991e-05	0.000153239	2	302273559	302279682	AAEL002372-PB RpS11: 40S ribosomal protein S11|protein_coding|2:302273674:302279581:1|gene:AAEL002372	NO	N/A	N/A	2	0.52852
AAEL002374	-0.109947	4.985	0.24833	0.485215	-0.364701	4.985	0.00015523	0.000559867	-0.254753	4.985	0.00869526	0.0188565	2	304642162	304684766	AAEL002374-PA taxilin|protein_coding|2:304642424:304665691:- 1|gene:AAEL002374	NO	N/A	N/A	2	0.57594
AAEL002399	-0.038204	6.98994	0.587996	0.786305	-0.291214	6.98994	3.85492e-05	0.000153486	-0.25301	6.98994	0.000356241	0.00104562	2	303153412	303177509	AAEL002399-PA Aspartate aminotransferase|protein_coding|2:30 3153737:303177232:-1|gene:AAEL002399	NO	N/A	N/A	2	0.787899
AAEL002435	-0.0673191	6.70468	0.353408	0.593154	-0.375662	6.70468	2.721e-07	1.53728e-06	-0.308342	6.70468	2.5412e-05	9.30376e-05	1	98942762	98997141	AAEL002435-PA |protein_coding|1:98943419:98979459:-1|gene:AAEL002435	NO	N/A	N/A	2	0.891905
AAEL002446	-0.0235086	5.69949	0.760426	0.892603	-0.435212	5.69949	2.03046e-08	1.32965e-07	-0.411702	5.69949	1.21762e-07	6.13708e-07	3	127486842	127512270	AAEL002446-PB |protein_coding|3:127487138:127512057:1|gene:AAEL002446	NO	N/A	N/A	2	0.797955
AAEL002639	-0.014309	8.75	0.843576	0.929305	-0.27058	8.75	0.000191312	0.000678024	-0.256271	8.75	0.000412788	0.00119576	2	245290002	245290490	AAEL002639-PA Rpl36-2: 60S ribosomal protein L36|protein_coding|2:245290116:245290457:-1|gene:AAEL002639	NO	N/A	N/A	2	0.67339
AAEL002642	-0.0141159	8.76067	0.846053	0.930091	-0.262898	8.76067	0.00029938	0.00101803	-0.248782	8.76067	0.000624907	0.00175152	2	245088243	245629119	AAEL002642-PA tripartite motif protein trim9|protein_coding| 2:245089549:245628188:-1|gene:AAEL002642	NO	N/A	N/A	2	0.662795
AAEL002751	-0.0642435	4.54493	0.591209	0.788522	-0.35895	4.54493	0.00299595	0.00827115	-0.294705	4.54493	0.0153588	0.0312306	2	96323444	96342311	AAEL002751-PA |protein_coding|2:96328271:96342170:-1|gene:AAEL002751	NO	N/A	N/A	2	0.541807
AAEL002760	-0.0583767	4.94345	0.525908	0.745336	-0.230675	4.94345	0.0130145	0.0302574	-0.172298	4.94345	0.0654548	0.111574	3	145287807	145301019	AAEL002760-PA |protein_coding|3:145288953:145300724:-1|gene:AAEL002760	NO	N/A	N/A	2	0.574634
AAEL002764	-0.0288266	7.67094	0.653495	0.827036	-0.208671	7.67094	0.00116956	0.00354727	-0.179844	7.67094	0.00519357	0.0119238	1	231577094	231596424	AAEL002764-PC dihydrolipoamide succinyltransferase component of 2-oxoglutarate dehydrogenase|protein_coding|1:2 31577406:231595578:1|gene:AAEL002764	NO	N/A	N/A	2	0.932465
AAEL002788	-0.0703002	6.44574	0.309526	0.554524	-0.21222	6.44574	0.00229633	0.0065187	-0.14192	6.44574	0.0422875	0.0759628	3	129304942	129324082	AAEL002788-PC |protein_coding|3:129310708:129314082:-1|gene:AAEL002788	NO	N/A	N/A	2	0.504377
AAEL002818	-0.010507	7.54084	0.873686	0.945287	-0.395205	7.54084	2.0708e-09	1.5247e-08	-0.384697	7.54084	5.62145e-09	3.31911e-08	3	129354871	129383097	AAEL002818-PB splicing factor u2af large subunit|protein_cod ing|3:129355048:129382954:1|gene:AAEL002818	NO	N/A	N/A	2	0.803787
AAEL002832	-0.103928	10.4566	0.0567413	0.178115	-0.373842	10.4566	7.92478e-12	7.3421e-11	-0.269914	10.4566	7.82362e-07	3.55933e-06	3	235222625	235225128	AAEL002832-PA RpS26: 40S ribosomal protein S26|protein_coding|3:235222767:235224905:1|gene:AAEL002832	NO	N/A	N/A	2	0.845805
AAEL003006	-0.011532	6.02242	0.866654	0.941047	-0.368826	6.02242	4.6348e-08	2.91157e-07	-0.357293	6.02242	1.28213e-07	6.44718e-07	3	40058514	40085727	AAEL003006-PB 2-deoxyglucose-6-phosphate phosphatase|protein _coding|3:40073602:40085542:1|gene:AAEL003006	NO	N/A	N/A	2	0.662111
AAEL003016	-0.315225	3.74942	0.0586989	0.182642	-1.1333	3.74942	4.38385e-11	3.76306e-10	-0.81807	3.74942	2.11256e-06	9.08052e-06	1	208965640	208976347	AAEL003016-PA |protein_coding|1:208965775:208967797:-1|gene:AAEL003016	NO	N/A	N/A	2	0.528577
AAEL003026	-0.0689222	8.94218	0.308179	0.55325	-0.406186	8.94218	2.13659e-09	1.5678e-08	-0.337263	8.94218	6.67782e-07	3.06061e-06	1	129412052	129579141	AAEL003026-PA regulator of g protein signaling|protein_codin g|1:129529128:129577791:1|gene:AAEL003026	NO	N/A	N/A	2	0.992431
AAEL003125	-0.066724	6.14851	0.369738	0.608378	-0.314495	6.14851	2.67147e-05	0.000109494	-0.24777	6.14851	0.000972632	0.00264052	2	191854081	191866558	AAEL003125-PA acyl-coa dehydrogenase|protein_coding|2:191854 247:191866446:-1|gene:AAEL003125	NO	N/A	N/A	2	0.925393
AAEL003174	-0.212466	3.65422	0.134675	0.329036	-0.758152	3.65422	2.03148e-07	1.16369e-06	-0.545681	3.65422	0.000215897	0.000665554	2	253744437	253745228	AAEL003174-PC translation initiation factor 1A, putative|pro tein_coding|2:253744528:253744998:-1|gene:AAEL003174	NO	N/A	N/A	2	0.840424
AAEL003385	-0.120012	6.15383	0.158355	0.36289	-0.476177	6.15383	3.17098e-08	2.03036e-07	-0.356165	6.15383	3.74873e-05	0.00013324	3	81352821	81354351	AAEL003385-PA |protein_coding|3:81352930:81354290:1|gene:AAEL003385	NO	N/A	N/A	2	0.725046
AAEL003393	-0.0300039	7.69128	0.720936	0.869542	-0.423199	7.69128	4.90115e-07	2.66954e-06	-0.393194	7.69128	2.98856e-06	1.25709e-05	3	81313077	81314864	AAEL003393-PA ATP synthase beta subunit|protein_coding|3:81313158:81314738:1|gene:AAEL003393	NO	N/A	N/A	2	0.564269
AAEL003396	-0.0497985	9.774	0.497116	0.72038	-0.255608	9.774	0.000499246	0.0016328	-0.205809	9.774	0.0050677	0.0116596	3	81361191	81363177	AAEL003396-PA rp49: 60S ribosomal protein L32|protein_coding|3:81361330:81362646:-1|gene:AAEL003396	NO	N/A	N/A	2	0.812722
AAEL003444	0.00421091	3.58975	0.98502	0.997941	-1.05425	3.58974	1.04705e-10	8.66923e-10	-1.05844	3.58974	9.59636e-11	6.7004e-10	3	349754941	349756159	AAEL003444-PA CASPS19: caspase (short)|protein_coding|3:3497 55057:349755996:-1|gene:AAEL003444	NO	N/A	N/A	2	0.51665
AAEL003466	-0.0470343	6.71632	0.511849	0.73337	-0.214593	6.71632	0.00289923	0.00801693	-0.167558	6.71632	0.0203773	0.0400776	2	15315814	15354721	AAEL003466-PC cullin|protein_coding|2:15321667:15354234:1|gene:AAEL003466	NO	N/A	N/A	2	0.783631
AAEL003497	-0.128401	9.09301	0.079923	0.228986	-0.393152	9.09301	8.93944e-08	5.43408e-07	-0.264751	9.09301	0.000317309	0.000945324	2	216342747	216362412	AAEL003497-PA farnesyl-pyrophosphate synthetase|protein_codi ng|2:216343296:216361987:-1|gene:AAEL003497	NO	N/A	N/A	2	0.717205
AAEL003530	-0.0733257	10.7159	0.163718	0.370398	-0.480431	10.7159	9.44176e-20	1.57862e-18	-0.407106	10.7159	1.26338e-14	1.22291e-13	2	256238983	256239987	AAEL003530-PA RpLP1: acidic ribosomal protein P1, putative|p rotein_coding|2:256239130:256239852:1|gene:AAEL003530	NO	N/A	N/A	2	0.962479
AAEL003661	-0.0256835	6.94205	0.703203	0.857938	-0.322076	6.94205	1.91194e-06	9.44392e-06	-0.296393	6.94205	1.21006e-05	4.64877e-05	3	65311738	65323694	AAEL003661-PA translation initiation factor|protein_coding|3:65311891:65323523:1|gene:AAEL003661	NO	N/A	N/A	2	0.935068
AAEL003681	-0.176387	4.37823	0.144036	0.344032	-1.07226	4.37823	8.66979e-18	1.28766e-16	-0.89587	4.37823	9.79368e-13	8.15574e-12	2	317069373	317070278	AAEL003681-PB |protein_coding|2:317069618:317070100:-1|gene:AAEL003681	NO	N/A	N/A	2	0.936876
AAEL003722	-0.032411	4.06019	0.826339	0.923926	-0.671654	4.06019	3.38392e-06	1.60365e-05	-0.639237	4.06019	1.02128e-05	3.97102e-05	2	197901802	197906168	AAEL003722-PB ribonuclease UK114, putative|protein_coding|2: 197905434:197905982:1|gene:AAEL003722	NO	N/A	N/A	2	0.63393
AAEL003726	-0.0730998	5.80349	0.4034	0.640167	-0.389927	5.80349	9.23138e-06	4.09211e-05	-0.316826	5.80349	0.000325599	0.000966512	2	197933871	197937373	AAEL003726-PA |protein_coding|2:197934563:197936225:1|gene:AAEL003726	NO	N/A	N/A	2	0.574596
AAEL003875	-0.0087967	7.12011	0.898229	0.958533	-0.220865	7.12011	0.0010262	0.00315449	-0.212068	7.12011	0.0016316	0.00418877	3	85282197	85302730	AAEL003875-PB transcription factor SP4, putative|protein_cod ing|3:85295056:85301379:1|gene:AAEL003875	NO	N/A	N/A	2	0.673499
AAEL003957	-0.0087766	10.4909	0.861376	0.938105	-0.101466	10.4909	0.0435811	0.084884	-0.0926895	10.4909	0.0653305	0.111406	3	268285059	268319782	AAEL003957-PD |protein_coding|3:268285883:268318979:1|gene:AAEL003957	NO	N/A	N/A	2	0.649586
AAEL003968	-0.0229959	8.06594	0.737457	0.879215	-0.203263	8.06594	0.00309861	0.00850839	-0.180267	8.06594	0.00876999	0.0190042	3	267056651	267085325	AAEL003968-PA helicase|protein_coding|3:267056799:267084901: 1|gene:AAEL003968	NO	N/A	N/A	2	0.66961
AAEL003993	0.00804304	7.65125	0.905407	0.962886	-0.793414	7.65125	9.5169e-31	2.88646e-29	-0.801456	7.65125	2.64872e-31	7.04479e-30	3	254017555	254027268	AAEL003993-PA cyclohex-1-ene-1-carboxyl-CoA hydratase, putat ive|protein_coding|3:254017675:254027104:1|gene:AAEL003993	NO	N/A	N/A	2	0.539355
AAEL004040	-0.0432353	7.88047	0.516847	0.737353	-0.378486	7.88047	1.62936e-08	1.08007e-07	-0.33525	7.88047	5.79772e-07	2.67711e-06	3	166941858	166958238	AAEL004040-PA protein phsophatase-2a|protein_coding|3:166942 505:166957094:1|gene:AAEL004040	NO	N/A	N/A	2	0.925187
AAEL004041	-0.0709262	5.974	0.28295	0.524742	-0.548393	5.974	3.13722e-16	4.15923e-15	-0.477466	5.974	1.4239e-12	1.17109e-11	3	166248380	166283816	AAEL004041-PB flotillin-2|protein_coding|3:166253049:1662618 64:-1|gene:AAEL004041	NO	N/A	N/A	2	0.977491
AAEL004097	-0.05176	2.2907	0.818395	0.920521	-0.991983	2.2907	6.07242e-06	2.77431e-05	-0.940188	2.2907	2.17641e-05	8.0294e-05	3	402043584	402045087	AAEL004097-PA enhancer of split protein, putative|protein_co ding|3:402043913:402044602:1|gene:AAEL004097	NO	N/A	N/A	2	0.622946
AAEL004332	-0.0537218	5.19901	0.528915	0.74802	-0.242751	5.19901	0.00488914	0.0128182	-0.189028	5.19901	0.0294373	0.0552684	3	365758934	365778079	AAEL004332-PC |protein_coding|3:365759145:365777931:1|gene:AAEL004332	NO	N/A	N/A	2	0.701765
AAEL004423	-0.000634865	7.31321	0.993767	1	-0.287372	7.31321	2.78008e-05	0.000113514	-0.286737	7.31321	2.94753e-05	0.000106604	3	206730083	206738152	AAEL004423-PA mitochondrial F0 ATP synthase D chain, putativ e|protein_coding|3:206730199:206737936:-1|gene:AAEL004423	NO	N/A	N/A	2	0.522763
AAEL004448	-0.0682277	7.06299	0.320526	0.564096	-0.234395	7.06299	0.000672759	0.00214351	-0.166167	7.06299	0.0161434	0.0326271	3	206544323	206580539	AAEL004448-PA torsin a|protein_coding|3:206547096:206569922:1|gene:AAEL004448	NO	N/A	N/A	2	0.656464
AAEL004457	-0.105239	7.02763	0.145803	0.346814	-0.733578	7.02763	1.43141e-23	2.96717e-22	-0.628339	7.02763	1.13316e-17	1.36611e-16	2	473309856	473316087	AAEL004457-PD cytochrome c|protein_coding|2:473315082:473315408:1|gene:AAEL004457	NO	N/A	N/A	2	0.943032
AAEL004469	-0.00917691	8.15145	0.889873	0.953758	-0.0840807	8.15145	0.202022	0.303384	-0.0749038	8.15145	0.255988	0.350818	2	473322229	473361053	AAEL004469-PA adaptin, alpha/gamma/epsilon|protein_coding|2: 473323153:473359361:1|gene:AAEL004469	NO	N/A	N/A	2	0.601563
AAEL004474	-0.0883611	8.00615	0.178783	0.393061	-1.32632	8.00615	3.73732e-86	5.5699e-84	-1.23796	8.00615	2.25899e-75	2.12247e-73	3	110108242	110239323	AAEL004474-PA non-receptor serine/threonine protein kinase|p rotein_coding|3:110113844:110237049:1|gene:AAEL004474	NO	N/A	N/A	2	0.981749
AAEL004500	-0.0947633	13.5365	0.0811934	0.231247	-0.38289	13.5365	1.98618e-12	1.93557e-11	-0.288126	13.5365	1.17523e-07	5.93033e-07	2	453152136	453160386	AAEL004500-PC eukaryotic translation elongation factor|prote in_coding|2:453152893:453159745:-1|gene:AAEL004500	NO	N/A	N/A	2	0.888665
AAEL004503	-0.0247317	8.89343	0.738766	0.879964	-0.434651	8.89343	5.28186e-09	3.70889e-08	-0.409919	8.89343	3.70051e-08	1.99049e-07	NIGP01000295	35878	36704	AAEL004503-PC RpS21: 40S ribosomal protein S21|protein_codin g|NIGP01000295:35926:36460:-1|gene:AAEL004503	NO	N/A	N/A	2	0.700017
AAEL004552	-0.0883448	3.27932	0.577161	0.777827	-0.353379	3.27932	0.027255	0.0568651	-0.265032	3.27932	0.100556	0.161623	1	144654546	144657003	AAEL004552-PA |protein_coding|1:144654709:144656894:1|gene:AAEL004552	NO	N/A	N/A	2	0.561016
AAEL004559	-0.0455778	7.46669	0.48588	0.711425	-0.312782	7.46669	1.96119e-06	9.65364e-06	-0.267204	7.46669	4.94687e-05	0.000171661	1	145207801	145276812	AAEL004559-PB synaptosomal associated protein|protein_coding |1:145210358:145252845:-1|gene:AAEL004559	NO	N/A	N/A	2	0.954576
AAEL004592	-0.201323	3.87665	0.153898	0.356744	-0.796005	3.87665	3.4937e-08	2.22055e-07	-0.594677	3.87665	4.17659e-05	0.000146997	2	33918850	34179259	AAEL004592-PA tyrosine-protein kinase src64b|protein_coding|2:34166337:34178686:1|gene:AAEL004592	NO	N/A	N/A	2	0.775647
AAEL004668	-0.0152526	8.07317	0.817218	0.919915	-0.226604	8.07317	0.000603248	0.00194208	-0.211351	8.07317	0.00138992	0.00364035	3	246631994	246653918	AAEL004668-PA Septin|protein_coding|3:246632069:246652463:1| gene:AAEL004668	NO	N/A	N/A	2	0.821651
AAEL004699	-0.157816	10.0278	0.0310571	0.113802	-0.633147	10.0278	7.15677e-18	1.07775e-16	-0.47533	10.0278	9.53575e-11	6.66346e-10	1	158960098	158981396	AAEL004699-PA |protein_coding|1:158961079:158981157:-1|gene:AAEL004699	NO	N/A	N/A	2	0.953889
AAEL004774	-0.123458	5.12293	0.160801	0.366263	-0.32909	5.12293	0.000215188	0.000752463	-0.205632	5.12293	0.02171	0.042352	2	289065502	289107859	AAEL004774-PB |protein_coding|2:289065553:289107540:-1|gene:AAEL004774	NO	N/A	N/A	2	0.574302
AAEL004783	-0.200919	10.4945	0.00119916	0.00829243	-0.586863	10.4945	4.27423e-21	7.72937e-20	-0.385944	10.4945	5.38233e-10	3.52461e-09	2	288672376	288693063	AAEL004783-PA Oda: Ornithine decarboxylase antizyme (ODC-Az) |protein_coding|2:288672873:288691449:1|gene:AAEL004783	NO	N/A	N/A	2	0.625961
AAEL004843	-0.0511963	4.64449	0.653587	0.827036	-0.30643	4.64449	0.00721696	0.0180769	-0.255232	4.64449	0.0257825	0.049203	2	115450717	115460454	AAEL004843-PB actin|protein_coding|2:115458490:115460287:-1| gene:AAEL004843	NO	N/A	N/A	2	0.704716
AAEL004846	-0.0350464	4.60178	0.75888	0.891432	-0.189861	4.60178	0.0952963	0.165045	-0.154814	4.60178	0.175919	0.258174	2	115449961	115458438	AAEL004846-PC |protein_coding|2:115450268:115458106:1|gene:AAEL004846	NO	N/A	N/A	2	0.523959
AAEL004855	-0.0342301	11.026	0.505599	0.728126	-0.374665	11.026	3.55379e-13	3.67891e-12	-0.340435	11.026	3.90854e-11	2.85109e-10	2	115283847	115296685	AAEL004855-PA ADP,ATP carrier protein|protein_coding|2:11528 4424:115296534:-1|gene:AAEL004855	NO	N/A	N/A	2	0.955333
AAEL004964	-0.0245878	5.26188	0.782401	0.902706	-0.683213	5.26188	2.11511e-14	2.43449e-13	-0.658623	5.26188	1.99832e-13	1.74832e-12	3	322797560	323115188	AAEL004964-PB |protein_coding|3:323025645:323114576:1|gene:AAEL004964	NO	N/A	N/A	2	0.731366
AAEL004978	-0.0507033	7.5569	0.449435	0.68049	-0.178244	7.5569	0.00796912	0.019631	-0.12754	7.5569	0.0579908	0.100556	2	281679164	281700584	AAEL004978-PA DEAD box ATP-dependent RNA helicase|protein_co ding|2:281679377:281691410:-1|gene:AAEL004978	NO	N/A	N/A	2	0.715664
AAEL005027	-0.208976	5.52614	0.00989932	0.046632	-0.670479	5.52614	5.02888e-16	6.5664e-15	-0.461502	5.52614	3.04621e-08	1.6592e-07	2	443915240	443915787	AAEL005027-PA RpLP1: acidic ribosomal protein P1, putative|p rotein_coding|2:443915339:443915677:1|gene:AAEL005027	NO	N/A	N/A	2	0.69812
AAEL005037	-0.0109987	7.76121	0.865675	0.940624	-0.312926	7.76121	1.46991e-06	7.40867e-06	-0.301927	7.76121	3.44965e-06	1.43497e-05	2	444309286	444317633	AAEL005037-PA seryl-tRNA synthetase|protein_coding|2:4443094 35:444317407:1|gene:AAEL005037	NO	N/A	N/A	2	0.777067
AAEL005165	-0.030996	10.3418	0.664126	0.833194	-0.196688	10.3418	0.00588662	0.0151305	-0.165692	10.3418	0.0203473	0.040037	1	140765042	140793985	AAEL005165-PD chaperone protein DNAj|protein_coding|1:140775483:140792959:1|gene:AAEL005165	NO	N/A	N/A	2	0.935658
AAEL005175	-0.201663	7.14219	0.00242991	0.0149709	-1.12463	7.14219	3.73481e-61	2.78307e-59	-0.922965	7.14219	1.13646e-41	4.21611e-40	2	394156	411901	AAEL005175-PD lipin|protein_coding|2:406344:410871:1|gene:AAEL005175	NO	N/A	N/A	2	0.99087
AAEL005187	-0.120952	9.63078	0.0929017	0.254288	-0.423282	9.63078	4.47375e-09	3.15682e-08	-0.302329	9.63078	2.77586e-05	0.000100987	2	312316	321971	AAEL005187-PB laminin gamma 1 chain|protein_coding|2:313244:321712:1|gene:AAEL005187	NO	N/A	N/A	2	0.937696
AAEL005232	-0.0266502	3.06968	0.889773	0.953758	-0.510162	3.06968	0.00199945	0.00574957	-0.483503	3.06968	0.00338326	0.0080966	3	88944299	88945032	AAEL005232-PA cyclin-dependent kinases regulatory subunit. p utative|protein_coding|3:88944510:88944865:-1|gene:AAEL005232	NO	N/A	N/A	2	0.584946
AAEL005367	-0.0275746	6.61177	0.707938	0.861162	-0.247622	6.61177	0.000789934	0.00247398	-0.220047	6.61177	0.00291257	0.00705414	2	369860925	369877426	AAEL005367-PB myotubularin-related protein 2|protein_coding|2:369861274:369876641:1|gene:AAEL005367	NO	N/A	N/A	2	0.798572
AAEL005402	-0.0846878	4.95149	0.370788	0.609218	-0.289143	4.95149	0.00254352	0.00713836	-0.204454	4.95149	0.034182	0.063094	1	246461414	246475490	AAEL005402-PB |protein_coding|1:246461483:246475377:-1|gene:AAEL005402	NO	N/A	N/A	2	0.553334
AAEL005422	-0.083787	7.55484	0.23823	0.473285	-0.377492	7.55484	1.20121e-07	7.15592e-07	-0.293705	7.55484	3.87948e-05	0.000137267	1	246018491	246056843	AAEL005422-PA pyrroline-5-carboxylate dehydrogenase|protein_ coding|1:246018947:246055668:1|gene:AAEL005422	NO	N/A	N/A	2	0.811625
AAEL005508	-0.0330246	5.89011	0.62721	0.812834	-0.183895	5.89011	0.00674707	0.0170432	-0.15087	5.89011	0.026694	0.0507128	1	150886346	150895583	AAEL005508-PA NADH-ubiquinone oxidoreductase 24 kda subunit| protein_coding|1:150886473:150895500:1|gene:AAEL005508	NO	N/A	N/A	2	0.755163
AAEL005515	-0.0378714	12.1757	0.470314	0.69945	-0.755921	12.1757	1.58564e-46	8.35746e-45	-0.71805	12.1757	3.44082e-42	1.2988e-40	1	8731766	8745848	AAEL005515-PF heterogeneous nuclear ribonucleoprotein|protei n_coding|1:8733148:8745533:-1|gene:AAEL005515	NO	N/A	N/A	2	0.929002
AAEL005544	-0.0567506	8.03928	0.397866	0.635703	-0.549245	8.03928	4.38486e-16	5.75155e-15	-0.492494	8.03928	3.24524e-13	2.78017e-12	3	90593597	90665255	AAEL005544-PB YTH domain protein|protein_coding|3:90594530:90662052:1|gene:AAEL005544	NO	N/A	N/A	2	0.983951
AAEL005552	-0.107402	5.48855	0.168513	0.378247	-0.309658	5.48855	8.43027e-05	0.000316694	-0.202256	5.48855	0.0107138	0.0227208	1	241889478	241910196	AAEL005552-PC succinyl-CoA synthetase beta chain|protein_coding|1:241890364:241909987:1|gene:AAEL005552	NO	N/A	N/A	2	0.664034
AAEL005558	-0.130513	9.28962	0.0765549	0.221763	-0.662804	9.28962	3.79659e-19	6.14563e-18	-0.532291	9.28962	6.56446e-13	5.50905e-12	3	405163308	405172451	AAEL005558-PA |protein_coding|3:405163751:405172128:-1|gene:AAEL005558	NO	N/A	N/A	2	0.934147
AAEL005629	-0.0174748	9.74494	0.811061	0.916805	-0.243081	9.74494	0.000883888	0.00274832	-0.225607	9.74494	0.00203049	0.00510932	1	47326450	47340317	AAEL005629-PA RpL7a: 60S ribosomal protein L35, putative|pro tein_coding|1:47326594:47340136:1|gene:AAEL005629	NO	N/A	N/A	2	0.761772
AAEL005643	-0.0283504	7.58888	0.669139	0.83536	-0.434872	7.58888	6.0827e-11	5.15985e-10	-0.406521	7.58888	9.93673e-10	6.34366e-09	2	381858263	381923118	AAEL005643-PC guanine nucleotide exchange factor|protein_cod ing|2:381867638:381894231:-1|gene:AAEL005643	NO	N/A	N/A	2	0.926031
AAEL005663	-0.108934	6.76304	0.130091	0.320793	-0.791032	6.76304	2.94058e-27	7.2624e-26	-0.682097	6.76304	1.29996e-20	1.87594e-19	2	381882668	381886081	AAEL005663-PA centrin|protein_coding|2:381883127:381885888:1 |gene:AAEL005663	NO	N/A	N/A	2	0.991428
AAEL005709	-0.0192275	6.45972	0.781867	0.90233	-0.277881	6.45972	6.80472e-05	0.000259576	-0.258653	6.45972	0.000216698	0.000667546	3	115484079	115498531	AAEL005709-PA n-acetyltransferase separation anxiety|protein _coding|3:115484607:115498321:-1|gene:AAEL005709	NO	N/A	N/A	2	0.788096
AAEL005730	-0.0439112	5.73155	0.5493	0.761409	-0.157018	5.73155	0.0328404	0.0670301	-0.113106	5.73155	0.125987	0.194679	2	437262223	437270339	AAEL005730-PA cop9 signalosome complex subunit|protein_codin g|2:437262426:437270083:1|gene:AAEL005730	NO	N/A	N/A	2	0.584794
AAEL005850	-0.316375	5.34585	0.000546089	0.00424877	-1.65969	5.34585	2.11148e-66	1.80709e-64	-1.34331	5.34585	1.40965e-43	5.51357e-42	3	218937266	219454745	AAEL005850-PA HR4: Hormone receptor-like in 4 (nuclear recep tor)|protein_coding|3:218941531:219006364:-1|gene:AAEL005850	NO	N/A	N/A	2	0.92643
AAEL005870	-0.0243343	6.36645	0.74827	0.885271	-0.32408	6.36645	1.69674e-05	7.23204e-05	-0.299745	6.36645	7.09317e-05	0.000239505	3	220314356	220315887	AAEL005870-PB flap endonuclease-1|protein_coding|3:220314448 :220315646:-1|gene:AAEL005870	NO	N/A	N/A	2	0.696048
AAEL005910	-0.105458	7.32363	0.10177	0.271178	-0.594523	7.32363	7.01418e-20	1.17729e-18	-0.489065	7.32363	6.57362e-14	5.93762e-13	3	173936452	173937843	AAEL005910-PA programmed cell death protein|protein_coding|3 :173937095:173937619:-1|gene:AAEL005910	NO	N/A	N/A	2	0.991059
AAEL005958	-0.0294117	5.71565	0.703534	0.858134	-0.254099	5.71565	0.00110939	0.00337755	-0.224686	5.71565	0.00407424	0.00956743	2	360923903	360933484	AAEL005958-PA oxidoreductase|protein_coding|2:360924040:3609 33277:1|gene:AAEL005958	NO	N/A	N/A	2	0.675519
AAEL006048	-0.0330076	6.17205	0.661134	0.831805	-0.297016	6.17205	8.37657e-05	0.00031495	-0.264008	6.17205	0.00048659	0.00138952	3	74020749	74022381	AAEL006048-PC interleukin enhancer binding factor|protein_coding|3:74021035:74022231:1|gene:AAEL006048	NO	N/A	N/A	2	0.927115
AAEL006050	-0.0242349	6.37392	0.734864	0.878342	-0.1809	6.37392	0.0112125	0.0264882	-0.156665	6.37392	0.0283797	0.053527	3	73675146	73702296	AAEL006050-PA nuclear RNA export factor 2 (NXF2), putative|p rotein_coding|3:73675436:73702157:-1|gene:AAEL006050	NO	N/A	N/A	2	0.776575
AAEL006115	-0.072265	7.48622	0.285688	0.527217	-0.408023	7.48622	2.04796e-09	1.50917e-08	-0.335758	7.48622	8.38462e-07	3.80455e-06	3	259776936	259777942	AAEL006115-PA Eukaryotic translation initiation factor 3 subunit K (eIF3k)(eIF-3 p25)|protein_coding|3:259777028:259777847:-1|gene:AAEL006115	NO	N/A	N/A	2	0.938736
AAEL006117	-0.0469255	5.06191	0.616833	0.806484	-0.380501	5.06191	5.84114e-05	0.000225406	-0.333574	5.06191	0.000450178	0.00129323	3	259768920	259769672	AAEL006117-PA mRpL12: 39S ribosomal protein L12, mitochondri al|protein_coding|3:259769060:259769617:1|gene:AAEL006117	NO	N/A	N/A	2	0.68606
AAEL006158	-0.00957624	9.49702	0.892224	0.95449	-0.188848	9.49702	0.00747643	0.0186028	-0.179272	9.49702	0.0111266	0.0234867	1	126085505	126096423	AAEL006158-PA histone H3.3|protein_coding|1:126086322:126086798:-1|gene:AAEL006158	NO	N/A	N/A	2	0.701793
AAEL006186	-0.0715451	6.59036	0.324772	0.568164	-0.323593	6.59036	9.36495e-06	4.14494e-05	-0.252048	6.59036	0.000573491	0.00161949	3	140453772	140485193	AAEL006186-PA |protein_coding|3:140453882:140485067:-1|gene:AAEL006186	NO	N/A	N/A	2	0.884492
AAEL006211	-0.161282	5.76259	0.0614318	0.189109	-0.623809	5.76259	9.87234e-13	9.87691e-12	-0.462527	5.76259	1.39806e-07	7.00163e-07	2	49102568	49124285	AAEL006211-PB |protein_coding|2:49103276:49124093:-1|gene:AAEL006211	NO	N/A	N/A	2	0.799772
AAEL006251	-0.00350788	3.35647	0.986271	0.998349	-0.554844	3.35647	0.000473655	0.00155854	-0.551327	3.35647	0.000529731	0.00150427	3	62870092	62870881	AAEL006251-PA Ubiquitin-fold modifier 1 Precursor|protein_co ding|3:62870299:62870688:1|gene:AAEL006251	NO	N/A	N/A	2	0.511793
AAEL006308	-0.0369082	6.35954	0.611524	0.802614	-0.279943	6.35954	0.000133566	0.000487111	-0.243035	6.35954	0.000945135	0.00257477	2	141029027	141049096	AAEL006308-PA px serine/threonine kinase (pxk)|protein_codin g|2:141031499:141048392:-1|gene:AAEL006308	NO	N/A	N/A	2	0.786772
AAEL006463	-0.0548998	3.13665	0.749902	0.886267	-0.578823	3.13665	0.000615818	0.00197812	-0.523914	3.13665	0.00203328	0.00511334	3	216565531	216567018	AAEL006463-PA Peroxisome assembly protein 12|protein_coding|3:216565727:216566881:-1|gene:AAEL006463	NO	N/A	N/A	2	0.570535
AAEL006577	-0.167121	7.59253	0.0233556	0.0918392	-0.547894	7.59253	1.55298e-13	1.66344e-12	-0.380773	7.59253	2.96635e-07	1.42847e-06	3	44737675	44757365	AAEL006577-PA aspartyl-tRNA synthetase|protein_coding|3:4473 7933:44757241:1|gene:AAEL006577	NO	N/A	N/A	2	0.615119
AAEL006678	-0.0819873	4.21724	0.524744	0.744465	-0.358496	4.21724	0.00557885	0.0144555	-0.276507	4.21724	0.0333921	0.0617943	2	326362638	326365277	AAEL006678-PA |protein_coding|2:326364805:326365113:1|gene:AAEL006678	NO	N/A	N/A	2	0.662137
AAEL006698	-0.0016829	10.0982	0.98178	0.996874	-0.324778	10.0982	9.11291e-06	4.05206e-05	-0.323095	10.0982	1.01609e-05	3.95277e-05	3	353242545	353253929	AAEL006698-PA RpL31: 60S ribosomal protein L31|protein_coding|3:353242716:353253498:-1|gene:AAEL006698	NO	N/A	N/A	2	0.512549
AAEL006727	-0.119539	6.28133	0.109452	0.285821	-0.510009	6.28133	1.44859e-11	1.30433e-10	-0.39047	6.28133	2.56889e-07	1.2447e-06	2	83732840	83734598	AAEL006727-PA multisynthetase complex, auxiliary protein, p38, putative|protein_coding|2:83733157:83734448:1|gene:AAEL 006727	NO	N/A	N/A	2	0.941687
AAEL006728	-0.0290031	7.65159	0.660016	0.831521	-0.241839	7.65159	0.000256135	0.000883844	-0.212836	7.65159	0.00131071	0.00345315	2	84884205	84896815	AAEL006728-PA ubiquitin-conjugating enzyme E2 c|protein_coding|2:84885925:84896265:-1|gene:AAEL006728	NO	N/A	N/A	2	0.912946
AAEL006790	-0.0152709	6.27464	0.842688	0.929305	-0.214788	6.27464	0.00461759	0.0121913	-0.199516	6.27464	0.00859835	0.0186697	3	368221522	368245044	AAEL006790-PA |protein_coding|3:368221823:368243998:1|gene:AAEL006790	NO	N/A	N/A	2	0.706276
AAEL006860	-0.0205251	9.64749	0.776078	0.899768	-0.300443	9.64749	3.2076e-05	0.000129442	-0.279918	9.64749	0.000107226	0.000352553	1	193953752	193954261	AAEL006860-PA RpS28: 40S ribosomal protein S28|protein_coding|1:193953985:193954182:-1|gene:AAEL006860	NO	N/A	N/A	2	0.796299
AAEL006928	-0.0622776	8.37408	0.353601	0.593154	-0.275842	8.37408	4.12414e-05	0.000163453	-0.213565	8.37408	0.00150947	0.00391239	3	361315344	361339733	AAEL006928-PA dihydrolipoamide dehydrogenase|protein_coding| 3:361315736:361339520:-1|gene:AAEL006928	NO	N/A	N/A	2	0.966481
AAEL006937	-0.0700071	5.56068	0.488435	0.713542	-0.445053	5.56068	1.21108e-05	5.2606e-05	-0.375045	5.56068	0.000234854	0.000717626	1	156708506	156779335	AAEL006937-PA structural maintenance of chromosomes 3 smc3|protein_coding|1:156708576:156779212:-1|gene:AAEL006937	NO	N/A	N/A	2	0.597112
AAEL007054	-0.0341809	6.24833	0.664279	0.833265	-0.179317	6.24833	0.0226245	0.0484914	-0.145136	6.24833	0.0655461	0.111663	3	299688270	299688998	AAEL007054-PA NADH dehydrogenase, putative|protein_coding|3: 299688347:299688670:-1|gene:AAEL007054	NO	N/A	N/A	2	0.516463
AAEL007069	-0.0686835	6.68612	0.329133	0.572325	-0.293533	6.68612	3.39627e-05	0.000136166	-0.22485	6.68612	0.00154143	0.00398806	3	298477445	298503668	AAEL007069-PA |protein_coding|3:298490561:298503220:1|gene:AAEL007069	NO	N/A	N/A	2	0.9729
AAEL007158	-0.112325	5.61127	0.17294	0.384587	-0.341893	5.61127	3.9304e-05	0.000156132	-0.229568	5.61127	0.00602653	0.0135872	3	190711535	190734818	AAEL007158-PB nnp-1 protein (novel nuclear protein 1) (nop52 )|protein_coding|3:190711799:190734777:-1|gene:AAEL007158	NO	N/A	N/A	2	0.683272
AAEL007226	-0.0441652	5.25972	0.631707	0.815512	-1.93985	5.25972	3.55312e-86	5.38828e-84	-1.89568	5.25972	4.59126e-82	5.15414e-80	2	421396253	421414826	AAEL007226-PA nidogen|protein_coding|2:421396567:421414706:1 |gene:AAEL007226	NO	N/A	N/A	2	0.859969
AAEL007273	-0.038185	4.1978	0.760368	0.892603	-0.171397	4.1978	0.168308	0.261524	-0.133212	4.1978	0.287305	0.385571	2	312437583	312450955	AAEL007273-PA peptidyl-prolyl cis-trans isomerase e, ppie|protein_coding|2:312437620:312450846:-1|gene:AAEL007273	NO	N/A	N/A	2	0.566248
AAEL007366	-0.0305401	5.4405	0.709249	0.861825	-0.19773	5.4405	0.015438	0.0349518	-0.167189	5.4405	0.0412374	0.0742618	2	233232110	233237078	AAEL007366-PA |protein_coding|2:233232246:233237029:1|gene:AAEL007366	NO	N/A	N/A	2	0.512086
AAEL007443	-0.0436802	7.30327	0.51399	0.734732	-0.416687	7.30327	6.18714e-10	4.77729e-09	-0.373007	7.30327	3.20668e-08	1.74002e-07	2	291376505	291383718	AAEL007443-PC serine/threonine protein kinase|protein_coding |2:291376793:291383026:1|gene:AAEL007443	NO	N/A	N/A	2	0.894854
AAEL007539	-0.02437	7.67914	0.740315	0.881188	-0.25655	7.67914	0.000493776	0.00161858	-0.23218	7.67914	0.00162996	0.0041858	3	100196274	100358558	AAEL007539-PB |protein_coding|3:100197198:100356673:1|gene:AAEL007539	NO	N/A	N/A	2	0.568604
AAEL007559	-0.426353	4.22403	0.000522697	0.004095	-1.58011	4.22403	1.26051e-33	4.27289e-32	-1.15375	4.22403	1.88526e-18	2.36176e-17	2	248967146	249133677	AAEL007559-PB guanyl-nucleotide exchange factor, putative|pr otein_coding|2:248967874:249090879:-1|gene:AAEL007559	NO	N/A	N/A	2	0.643691
AAEL007699	-0.0132616	9.96753	0.854957	0.934647	-0.369371	9.96753	3.68492e-07	2.04051e-06	-0.356109	9.96753	9.50414e-07	4.29002e-06	2	470320146	470328474	AAEL007699-PE RpL9: 60S ribosomal protein L9|protein_coding|2:470320643:470328389:1|gene:AAEL007699	NO	N/A	N/A	2	0.74945
AAEL007718	-0.210485	9.60644	0.00367314	0.0210827	-0.808935	9.60644	1.5382e-28	4.01699e-27	-0.59845	9.60644	2.10994e-16	2.31451e-15	3	255431538	255439141	AAEL007718-PA Eukaryotic translation initiation factor 3 subunit B (eIF3b)(Eukaryotic translation initiation factor 3 subunit 9)|protein_coding|3:255431657:255438907:1|gene:AAEL007718	NO	N/A	N/A	2	0.926612
AAEL007771	-0.104293	9.41618	0.143952	0.343964	-0.45148	9.41618	2.83728e-10	2.26041e-09	-0.347187	9.41618	1.22247e-06	5.44413e-06	2	219346098	219356993	AAEL007771-PB RpL22: 60S ribosomal protein L22|protein_coding|2:219346146:219356899:-1|gene:AAEL007771	NO	N/A	N/A	2	0.959655
AAEL007787	-0.0518702	5.97522	0.495472	0.719136	-1.52445	5.97522	1.61373e-81	2.11349e-79	-1.47257	5.97522	6.73881e-76	6.47225e-74	3	133488369	133516968	AAEL007787-PA 5-aminolevulinic acid synthase|protein_coding| 3:133488978:133490760:-1|gene:AAEL007787	NO	N/A	N/A	2	0.899149
AAEL007800	-0.0318544	6.99524	0.644912	0.822644	-0.442325	6.99524	1.74298e-10	1.41734e-09	-0.410471	6.99524	3.30547e-09	1.9925e-08	2	165574916	165668038	AAEL007800-PB cytidine and deoxycytidylate deaminase zinc-binding region|protein_coding|2:165576239:165619306:-1| gene:AAEL007800	NO	N/A	N/A	2	0.909574
AAEL007824	-0.0329027	9.07442	0.653439	0.827036	-0.437816	9.07442	2.58368e-09	1.87991e-08	-0.404913	9.07442	3.63241e-08	1.9563e-07	1	149237815	149238488	AAEL007824-PA RpS29: 40S ribosomal protein S29|protein_coding|1:149237954:149238358:-1|gene:AAEL007824	NO	N/A	N/A	2	0.84378
AAEL007913	-0.120526	3.28983	0.476007	0.703472	-0.873534	3.28983	5.5924e-07	3.00253e-06	-0.752996	3.28983	1.75391e-05	6.57736e-05	2	474105587	474107820	AAEL007913-PA sulfotransferase (sult)|protein_coding|2:47410 5587:474107499:1|gene:AAEL007913	NO	N/A	N/A	2	0.790164
AAEL007945	-0.00520234	8.52503	0.938151	0.977791	-0.225982	8.52503	0.000672184	0.00214246	-0.22078	8.52503	0.00089668	0.00245204	2	352151507	352162746	AAEL007945-PA Eukaryotic translation initiation factor 3 subunit H (eIF3h)|protein_coding|2:352151733:352162670:-1|ge ne:AAEL007945	NO	N/A	N/A	2	0.776265
AAEL008049	-0.0683041	2.51863	0.711753	0.863009	-0.664338	2.51863	0.000607268	0.00195356	-0.596018	2.51863	0.0022541	0.00561025	3	359507367	359545642	AAEL008049-PA |protein_coding|3:359507591:359545007:-1|gene:AAEL008049	NO	N/A	N/A	2	0.515352
AAEL008063	-0.0418403	6.70046	0.567358	0.772581	-0.220418	6.70046	0.0026762	0.00747435	-0.178578	6.70046	0.0152079	0.0309748	2	230758761	230771485	AAEL008063-PB |protein_coding|2:230758827:230771248:-1|gene:AAEL008063	NO	N/A	N/A	2	0.76317
AAEL008103	-0.0133957	10.7057	0.799084	0.911214	-0.374412	10.7057	1.23978e-12	1.23039e-11	-0.361016	10.7057	7.58404e-12	5.86897e-11	3	14571883	14580717	AAEL008103-PB RpS8: 40S ribosomal protein S8|protein_coding|3:14572078:14580603:-1|gene:AAEL008103	NO	N/A	N/A	2	0.758957
AAEL008152	-0.110101	6.06056	0.122636	0.309594	-0.857269	6.06056	1.04557e-31	3.28651e-30	-0.747166	6.06056	2.65437e-24	4.73081e-23	3	10028382	10029410	AAEL008152-PA short-chain dehydrogenase|protein_coding|3:100 28478:10029316:-1|gene:AAEL008152	NO	N/A	N/A	2	0.980787
AAEL008183	-0.104759	3.7478	0.42786	0.661851	-0.353714	3.7478	0.00811716	0.0199502	-0.248953	3.7478	0.0650104	0.110904	3	9762275	9776213	AAEL008183-PA t complex protein|protein_coding|3:9762350:9776061:-1|gene:AAEL008183	NO	N/A	N/A	2	0.829925
AAEL008248	-0.199528	9.23871	0.00539574	0.0287729	-0.586936	9.23871	3.68744e-16	4.86629e-15	-0.387408	9.23871	7.30473e-08	3.77418e-07	3	6283021	6305849	AAEL008248-PA |protein_coding|3:6283153:6305415:1|gene:AAEL008248	NO	N/A	N/A	2	0.548384
AAEL008380	-0.161628	5.89521	0.0167991	0.0711472	-0.733917	5.89521	3.84072e-26	8.97275e-25	-0.572287	5.89521	2.67369e-16	2.91075e-15	3	224240279	224242359	AAEL008380-PA |protein_coding|3:224240358:224242238:1|gene:AAEL008380	NO	N/A	N/A	2	0.983874
AAEL008409	-0.0316687	6.58234	0.666839	0.833934	-0.362279	6.58234	9.3239e-07	4.82899e-06	-0.33061	6.58234	7.86672e-06	3.10786e-05	2	119912108	119912743	AAEL008409-PA p15-2a protein, putative|protein_coding|2:1199 12322:119912622:-1|gene:AAEL008409	NO	N/A	N/A	2	0.841592
AAEL008490	-0.0383281	5.51198	0.64795	0.823901	-0.229449	5.51198	0.00656187	0.0166239	-0.19112	5.51198	0.0241458	0.0465319	2	19099105	19110598	AAEL008490-PB NADH dehydrogenase, putative|protein_coding|2: 19109167:19110379:-1|gene:AAEL008490	NO	N/A	N/A	2	0.523616
AAEL008733	-0.0662857	6.49738	0.367933	0.606834	-0.292335	6.49738	7.44784e-05	0.000281994	-0.226049	6.49738	0.00222995	0.00555495	3	280475745	280486682	AAEL008733-PA histidine triad (hit) protein member|protein_c oding|3:280475931:280484749:1|gene:AAEL008733	NO	N/A	N/A	2	0.773651
AAEL008736	-0.0204838	6.73449	0.772109	0.898507	-0.293539	6.73449	3.33986e-05	0.000134153	-0.273055	6.73449	0.000116564	0.000379645	3	281179339	281180318	AAEL008736-PA p31A, putative|protein_coding|3:281179672:2811 80044:1|gene:AAEL008736	NO	N/A	N/A	2	0.817987
AAEL008768	-0.112045	6.99946	0.105706	0.279169	-0.317018	6.99946	5.19047e-06	2.39287e-05	-0.204972	6.99946	0.00328345	0.00787955	2	198834292	198856711	AAEL008768-PB multiprotein bridging factor, putative|protein _coding|2:198834742:198856293:-1|gene:AAEL008768	NO	N/A	N/A	2	0.630865
AAEL008832	-0.0137885	7.21352	0.837095	0.92803	-0.221233	7.21352	0.000921624	0.00285641	-0.207444	7.21352	0.00191341	0.00484035	3	32983684	33088145	AAEL008832-PA forkhead box protein (AaegFOXN1)|protein_codin g|3:32985839:33015573:-1|gene:AAEL008832	NO	N/A	N/A	2	0.678017
AAEL008854	-0.0792546	8.10317	0.225882	0.458447	-0.399762	8.10317	1.17573e-09	8.81438e-09	-0.320508	8.10317	1.09297e-06	4.89262e-06	2	240656669	240691304	AAEL008854-PA |protein_coding|2:240656821:240690774:-1|gene:AAEL008854	NO	N/A	N/A	2	0.985227
AAEL009047	-0.0483958	6.49083	0.518772	0.739245	-0.230876	6.49083	0.00221412	0.00630812	-0.18248	6.49083	0.0158939	0.032175	2	160594267	160622852	AAEL009047-PA |protein_coding|2:160595450:160609067:-1|gene:AAEL009047	NO	N/A	N/A	2	0.589157
AAEL009080	-0.0171838	8.15233	0.804274	0.913784	-0.293663	8.15233	2.26714e-05	9.43532e-05	-0.276479	8.15233	6.69578e-05	0.000227599	2	3962122	4004667	AAEL009080-PC importin 7,|protein_coding|2:3962912:4004324:-1|gene:AAEL009080	NO	N/A	N/A	2	0.686885
AAEL009144	-0.0192047	5.30632	0.825508	0.923925	-0.345678	5.30632	6.58038e-05	0.000251908	-0.326472	5.30632	0.000171235	0.000540399	2	342462848	342463883	AAEL009144-PA p15-2a protein, putative|protein_coding|2:3424 63311:342463632:1|gene:AAEL009144	NO	N/A	N/A	2	0.64753
AAEL009151	-0.0491288	10.5485	0.368236	0.607101	-0.372733	10.5485	9.55732e-12	8.79803e-11	-0.323604	10.5485	3.30864e-09	1.99302e-08	1	112241488	112259883	AAEL009151-PA RpS15a: 40S ribosomal protein S15a|protein_coding|1:112241796:112259443:-1|gene:AAEL009151	NO	N/A	N/A	2	0.912863
AAEL009214	-0.24342	3.44533	0.125714	0.31443	-0.938544	3.44533	1.10385e-08	7.4486e-08	-0.695117	3.44533	2.6554e-05	9.69719e-05	2	48723250	48738332	AAEL009214-PA diazepam binding inhibitor, putative|protein_c oding|2:48723435:48724093:-1|gene:AAEL009214	NO	N/A	N/A	2	0.82234
AAEL009220	-0.163141	6.49613	0.0239165	0.0934179	-0.749284	6.49613	1.90161e-24	4.02881e-23	-0.586142	6.49613	1.75784e-15	1.81322e-14	2	112778102	112877528	AAEL009220-PA |protein_coding|2:112778628:112877267:-1|gene:AAEL009220	NO	N/A	N/A	2	0.963385
AAEL009271	-0.18475	6.40714	0.0131825	0.058376	-0.637764	6.40714	3.19208e-17	4.53076e-16	-0.453014	6.40714	2.35854e-09	1.44898e-08	3	199715515	199781106	AAEL009271-PA testin|protein_coding|3:199778101:199780548:1| gene:AAEL009271	NO	N/A	N/A	2	0.871226
AAEL009274	-0.0230387	6.4244	0.76612	0.895758	-0.337984	6.4244	1.20468e-05	5.23542e-05	-0.314945	6.4244	4.65147e-05	0.000162126	3	200245950	200246998	AAEL009274-PA |protein_coding|3:200246269:200246634:1|gene:AAEL009274	NO	N/A	N/A	2	0.626802
AAEL009275	-0.0456215	8.13108	0.506541	0.728664	-0.432827	8.13108	3.51021e-10	2.77605e-09	-0.387206	8.13108	2.02287e-08	1.12521e-07	3	199453068	199512946	AAEL009275-PA protein phosphatase-1|protein_coding|3:1994534 20:199512736:1|gene:AAEL009275	NO	N/A	N/A	2	0.934483
AAEL009400	-0.0338506	7.75601	0.596505	0.791798	-0.160434	7.75601	0.0122697	0.0286723	-0.126584	7.75601	0.0484762	0.0858664	3	338044767	338078908	AAEL009400-PD ccr4-associated factor|protein_coding|3:338072 049:338078155:1|gene:AAEL009400	NO	N/A	N/A	2	0.949946
AAEL009438	-0.0304338	3.87577	0.819453	0.921352	-0.249872	3.87577	0.0554414	0.104001	-0.219437	3.87577	0.0939756	0.152409	3	23328249	23359134	AAEL009438-PA regulator of telomere elongation helicase 1 rtel1|protein_coding|3:23345846:23359014:-1|gene:AAEL009438	NO	N/A	N/A	2	0.810501
AAEL009487	-0.0738081	4.50122	0.559814	0.767857	-0.476666	4.50122	0.000191475	0.000678045	-0.402855	4.50122	0.00169139	0.00433068	1	98204366	98206763	AAEL009487-PA |protein_coding|1:98204550:98206642:-1|gene:AAEL009487	NO	N/A	N/A	2	0.595227
AAEL009646	-0.0618128	9.4476	0.382587	0.619708	-0.86916	9.4476	4.85183e-34	1.66425e-32	-0.807347	9.4476	1.23291e-29	2.9198e-28	1	60635263	60657116	AAEL009646-PB |protein_coding|1:60635365:60654794:1|gene:AAEL009646	NO	N/A	N/A	2	0.974786
AAEL009657	-0.0260444	4.2763	0.833499	0.926896	-0.463059	4.2763	0.000168202	0.000601299	-0.437011	4.2763	0.000401949	0.00116631	1	60594420	60595781	AAEL009657-PA lipoate-protein ligase b|protein_coding|1:60594506:60595531:-1|gene:AAEL009657	NO	N/A	N/A	2	0.692214
AAEL009747	-0.0575791	10.8407	0.250798	0.48816	-0.332242	10.8407	3.71497e-11	3.20801e-10	-0.274663	10.8407	4.52641e-08	2.40925e-07	3	284460257	284476836	AAEL009747-PA RpS18: 40S ribosomal protein S18|protein_coding|3:284460412:284476658:1|gene:AAEL009747	NO	N/A	N/A	2	0.994982
AAEL009755	-0.104034	6.59626	0.178868	0.393119	-0.772984	6.59626	7.72923e-23	1.55738e-21	-0.668949	6.59626	1.9062e-17	2.26958e-16	3	284611188	284916905	AAEL009755-PB |protein_coding|3:284612248:284809706:-1|gene:AAEL009755	NO	N/A	N/A	2	0.965719
AAEL009842	-0.214347	3.60142	0.138309	0.336015	-0.762171	3.60142	2.97103e-07	1.67089e-06	-0.54782	3.60142	0.000255635	0.000773707	3	18901311	18926808	AAEL009842-PA GALE12: Galectin|protein_coding|3:18925488:189 26031:1|gene:AAEL009842	NO	N/A	N/A	2	0.711335
AAEL009892	-0.382571	3.5017	0.0121104	0.054872	-1.92999	3.5017	5.57106e-31	1.72603e-29	-1.54739	3.5017	3.59315e-20	5.00955e-19	3	122383402	122395008	AAEL009892-PA |protein_coding|3:122383588:122394869:-1|gene:AAEL009892	NO	N/A	N/A	2	0.911477
AAEL009944	-0.0196833	3.07845	0.901151	0.960368	-0.286936	3.07845	0.0674537	0.122674	-0.267248	3.07845	0.0916215	0.149176	2	334122206	334123194	AAEL009944-PA |protein_coding|2:334122357:334123188:1|gene:AAEL009944	NO	N/A	N/A	2	0.560623
AAEL010004	-0.0389401	7.49967	0.56928	0.773807	-0.313067	7.49967	5.35138e-06	2.4605e-05	-0.274127	7.49967	6.91796e-05	0.000234597	1	194187288	194221289	AAEL010004-PB |protein_coding|1:194187833:194221126:-1|gene:AAEL010004	NO	N/A	N/A	2	0.820471
AAEL010018	-0.0645414	9.44213	0.363198	0.602679	-0.162876	9.44213	0.0218272	0.0470628	-0.098335	9.44213	0.16629	0.246258	2	110544112	110611834	AAEL010018-PA |protein_coding|2:110577647:110608531:1|gene:AAEL010018	NO	N/A	N/A	2	0.526979
AAEL010310	-0.0609317	6.45394	0.378064	0.61518	-0.963867	6.45394	5.48975e-42	2.49755e-40	-0.902934	6.45394	6.64257e-37	2.16673e-35	3	409435624	409590323	AAEL010310-PB zinc finger protein|protein_coding|3:409436967 :409590244:1|gene:AAEL010310	NO	N/A	N/A	2	0.946587
AAEL010318	-0.0510491	11.0593	0.335131	0.578218	-0.418696	11.0593	3.07919e-15	3.77539e-14	-0.367646	11.0593	4.28677e-12	3.36556e-11	3	409688159	409699092	AAEL010318-PA Polyadenylate-binding protein|protein_coding|3 :409688525:409697244:1|gene:AAEL010318	NO	N/A	N/A	2	0.963982
AAEL010322	-0.166278	3.24204	0.341609	0.582704	-1.98636	3.24204	1.67413e-25	3.75875e-24	-1.82004	3.24204	1.67858e-21	2.5772e-20	3	409074557	409083159	AAEL010322-PA hemoglobin (heterodimeric), putative|protein_c oding|3:409081922:409082981:1|gene:AAEL010322	NO	N/A	N/A	2	0.919085
AAEL010450	-0.131626	5.88176	0.067875	0.203649	-0.358067	5.88176	8.86654e-07	4.62258e-06	-0.226441	5.88176	0.00200606	0.00505697	3	313806823	313817618	AAEL010450-PA TIM10: mitochondrial import inner membrane translocase subunit TIM10|protein_coding|3:313807101:3138074 48:-1|gene:AAEL010450	NO	N/A	N/A	2	0.500084
AAEL010502	-0.020704	6.67502	0.774342	0.899204	-0.208233	6.67502	0.00379484	0.0102444	-0.187528	6.67502	0.00923732	0.0199121	2	446290706	446370538	AAEL010502-PA Transcriptional regulator ATRX (X-linked helicase II)|protein_coding|2:446291516:446370022:-1|gene:AAEL010502	NO	N/A	N/A	2	0.736871
AAEL010505	-0.116394	5.87449	0.143627	0.343434	-0.383169	5.87449	1.83457e-06	9.08137e-06	-0.266775	5.87449	0.000943549	0.00257126	2	91050293	91051281	AAEL010505-PA ribulose-5-phosphate-3-epimerase|protein_codin g|2:91050392:91051251:-1|gene:AAEL010505	NO	N/A	N/A	2	0.604739
AAEL010506	-0.0511164	7.74386	0.45609	0.687241	-0.411483	7.74386	2.32925e-09	1.70195e-08	-0.360366	7.74386	1.72472e-07	8.55825e-07	2	90943808	91043615	AAEL010506-PA GTP-binding protein alpha subunit, gna|protein_coding|2:90989244:91037488:1|gene:AAEL010506	NO	N/A	N/A	2	0.92797
AAEL010533	-0.0233313	5.69105	0.776768	0.900172	-0.334243	5.69105	5.44302e-05	0.000211458	-0.310911	5.69105	0.000182092	0.000571698	2	314603740	314647358	AAEL010533-PB |protein_coding|2:314604105:314646584:1|gene:AAEL010533	NO	N/A	N/A	2	0.58683
AAEL010541	-0.0385996	5.78047	0.61941	0.807691	-0.416644	5.78047	1.10834e-07	6.63007e-07	-0.378043	5.78047	1.57885e-06	6.91718e-06	2	314632724	315070555	AAEL010541-PB |protein_coding|2:314633625:314954198:-1|gene:AAEL010541	NO	N/A	N/A	2	0.818902
AAEL010546	0.000758575	6.01487	0.992733	1	-0.398856	6.01487	7.47198e-07	3.93828e-06	-0.399614	6.01487	7.34878e-07	3.35036e-06	2	367206287	367207790	AAEL010546-PC heat shock factor binding protein, putative|pr otein_coding|2:367206589:367206912:1|gene:AAEL010546	NO	N/A	N/A	2	0.56662
AAEL010551	-0.122878	4.17554	0.404229	0.640425	-0.488765	4.17554	0.000962558	0.00297261	-0.365884	4.17554	0.013831	0.0284384	2	367207255	367223487	AAEL010551-PA |protein_coding|2:367208035:367223332:-1|gene:AAEL010551	NO	N/A	N/A	2	0.500518
AAEL010698	-0.113474	7.51352	0.0811264	0.231244	-0.455151	7.51352	3.72284e-12	3.54018e-11	-0.341677	7.51352	1.92079e-07	9.47676e-07	2	176198503	176213202	AAEL010698-PB importin beta-4|protein_coding|2:176198771:176 212573:1|gene:AAEL010698	NO	N/A	N/A	2	0.970922
AAEL010809	-0.0168354	6.57739	0.812046	0.917559	-0.28963	6.57739	4.39103e-05	0.000173157	-0.272794	6.57739	0.000122491	0.000397749	3	51771453	51773228	AAEL010809-PA set|protein_coding|3:51771996:51773047:-1|gene:AAEL010809	NO	N/A	N/A	2	0.819557
AAEL010814	-0.114092	6.08229	0.0736054	0.21553	-0.315599	6.08229	9.47998e-07	4.90395e-06	-0.201506	6.08229	0.00185786	0.00470671	3	52168032	52252767	AAEL010814-PA isocitrate dehydrogenase|protein_coding|3:5216 8229:52190617:1|gene:AAEL010814	NO	N/A	N/A	2	0.55571
AAEL010843	-0.0342735	8.47724	0.604159	0.797184	-0.388051	8.47724	4.83865e-09	3.40874e-08	-0.353777	8.47724	9.63423e-08	4.90738e-07	2	127687285	127707330	AAEL010843-PA |protein_coding|2:127687529:127705893:1|gene:AAEL010843	NO	N/A	N/A	2	0.973373
AAEL010913	-0.100674	4.8677	0.312574	0.557895	-0.562473	4.8677	2.51286e-08	1.6234e-07	-0.461797	4.8677	5.26119e-06	2.1321e-05	3	360563320	360593511	AAEL010913-PB structural maintenance of chromosomes 5 smc5|protein_coding|3:360563565:360593254:-1|gene:AAEL010913	NO	N/A	N/A	2	0.863514
AAEL010933	-0.0841123	5.424	0.293608	0.53611	-0.385303	5.424	2.03408e-06	9.98216e-06	-0.30119	5.424	0.000221706	0.000680817	1	140034986	140161753	AAEL010933-PA |protein_coding|1:140140659:140161278:1|gene:AAEL010933	NO	N/A	N/A	2	0.93455
AAEL010978	-0.0138207	7.02638	0.842754	0.929305	-0.205099	7.02638	0.00309543	0.00850292	-0.191278	7.02638	0.00586414	0.0132661	3	190474391	190513567	AAEL010978-PA |protein_coding|3:190474551:190513341:-1|gene:AAEL010978	NO	N/A	N/A	2	0.646179
AAEL011240	-0.00671081	7.8465	0.923697	0.971698	-0.267636	7.8465	0.000117197	0.000432003	-0.260925	7.8465	0.00017475	0.000550286	2	179760171	179814306	AAEL011240-PA |protein_coding|2:179760956:179813659:-1|gene:AAEL011240	NO	N/A	N/A	2	0.510277
AAEL011306	-0.0416497	3.54267	0.784215	0.903309	-0.488328	3.54267	0.00121163	0.00364925	-0.446672	3.54267	0.00322171	0.00774859	3	139870598	140108257	AAEL011306-PB |protein_coding|3:139870623:140107684:1|gene:AAEL011306	NO	N/A	N/A	2	0.734655
AAEL011320	-0.0199647	7.28509	0.756881	0.89065	-0.150257	7.28509	0.0196866	0.0430922	-0.130293	7.28509	0.0434306	0.0777415	3	322159788	322169075	AAEL011320-PA G-protein, gamma-subunit, putative|protein_cod ing|3:322160105:322160317:1|gene:AAEL011320	NO	N/A	N/A	2	0.867019
AAEL011330	-0.0487285	4.42146	0.683534	0.845274	-0.381515	4.42146	0.00151069	0.00444921	-0.332785	4.42146	0.00586639	0.0132677	3	276458303	276467827	AAEL011330-PA |protein_coding|3:276458420:276467523:-1|gene:AAEL011330	NO	N/A	N/A	2	0.59653
AAEL011386	-0.0630178	4.8797	0.561062	0.767984	-0.36739	4.8797	0.000783603	0.00245593	-0.304371	4.8797	0.00560317	0.0127625	1	1288799	1352325	AAEL011386-PA |protein_coding|1:1336838:1352100:1|gene:AAEL011386	NO	N/A	N/A	2	0.553481
AAEL011447	-0.0534141	10.6448	0.323134	0.56668	-0.276121	10.6448	3.37058e-07	1.87727e-06	-0.222707	10.6448	3.87771e-05	0.00013726	2	37157525	37165735	AAEL011447-PB RpL14: 60S ribosomal protein L14|protein_coding|2:37157642:37165642:-1|gene:AAEL011447	NO	N/A	N/A	2	0.876151
AAEL011468	-0.0231497	6.54528	0.758356	0.891432	-0.268016	6.54528	0.000368442	0.0012373	-0.244865	6.54528	0.00115988	0.00308872	2	143662010	143662617	AAEL011468-PA protein kinase C inhibitor, putative|protein_c oding|2:143662060:143662512:-1|gene:AAEL011468	NO	N/A	N/A	2	0.69495
AAEL011587	3.16884e-05	10.1855	0.999776	1	-0.245118	10.1855	0.000573276	0.00185248	-0.24515	10.1855	0.000573179	0.00161914	3	315246062	315252688	AAEL011587-PC RpL27: 60S ribosomal protein L27, putative|pro tein_coding|3:315246538:315252571:1|gene:AAEL011587	NO	N/A	N/A	2	0.544521
AAEL011612	-0.0915513	2.77144	0.600157	0.794671	-0.454584	2.77144	0.00993782	0.0238089	-0.363027	2.77144	0.0418099	0.0751879	2	172438782	172626928	AAEL011612-PD CTLMA6: C-Type Lectin (CTL) - mannose binding. Transcript A|protein_coding|2:172439549:172603704:-1|gene:AAEL011612	NO	N/A	N/A	2	0.556115
AAEL011656	-0.02152	10.5885	0.688286	0.848129	-0.278069	10.5885	2.21975e-07	1.2665e-06	-0.256549	10.5885	1.76421e-06	7.67866e-06	3	21835509	21836159	AAEL011656-PA RpS15: 40S ribosomal protein S15|protein_coding|3:21835598:21836047:-1|gene:AAEL011656	NO	N/A	N/A	2	0.799536
AAEL011708	-0.0307812	9.06759	0.676768	0.840153	-0.253146	9.06759	0.000614093	0.00197332	-0.222365	9.06759	0.00262842	0.0064454	2	104825731	104832709	AAEL011708-PA heat shock protein|protein_coding|2:104830222: 104832369:1|gene:AAEL011708	NO	N/A	N/A	2	0.656237
AAEL011718	-0.142947	3.36444	0.400415	0.637771	-0.568459	3.36444	0.000949424	0.0029373	-0.425508	3.36444	0.0138754	0.0285229	1	23826007	23847562	AAEL011718-PA |protein_coding|1:23826111:23847491:1|gene:AAEL011718	NO	N/A	N/A	2	0.577438
AAEL011742	-0.00636492	9.67751	0.928971	0.973885	-0.36813	9.67751	2.53247e-07	1.43828e-06	-0.361765	9.67751	4.0755e-07	1.93245e-06	3	290710724	290772569	AAEL011742-PA eukaryotic peptide chain release factor subuni t|protein_coding|3:290727351:290771528:1|gene:AAEL011742	NO	N/A	N/A	2	0.678015
AAEL011751	-0.0700378	4.25857	0.566069	0.77154	-0.271472	4.25857	0.026307	0.0551267	-0.201433	4.25857	0.101073	0.162243	NIGP01000838	28749	107640	AAEL011751-PB ccar1|protein_coding|NIGP01000838:28918:107392 :-1|gene:AAEL011751	NO	N/A	N/A	2	0.597944
AAEL011758	-0.0485532	3.37092	0.7693	0.896591	-0.667721	3.37092	5.67609e-05	0.00021992	-0.619159	3.37092	0.000202899	0.0006293	1	147506267	147520388	AAEL011758-PA peptidyl-prolyl cis-trans isomerase f, ppif|protein_coding|1:147510697:147519787:1|gene:AAEL011758	NO	N/A	N/A	2	0.666623
AAEL011814	-0.13125	5.39503	0.141193	0.339963	-0.378955	5.39503	2.56689e-05	0.000105558	-0.247705	5.39503	0.00622092	0.0139744	3	113320078	113322722	AAEL011814-PA mRpS30: mitochondrial ribosomal protein, S30, putative|protein_coding|3:113320138:113322589:-1|gene:AAEL011814	NO	N/A	N/A	2	0.555493
AAEL011873	-0.0464136	8.16713	0.475268	0.703134	-0.343942	8.16713	1.34436e-07	7.95936e-07	-0.297528	8.16713	5.16435e-06	2.0958e-05	2	187301647	187318117	AAEL011873-PA ubiquitin-conjugating enzyme|protein_coding|2: 187303116:187317384:-1|gene:AAEL011873	NO	N/A	N/A	2	0.992418
AAEL011950	-0.173464	2.61794	0.319729	0.563507	-0.832739	2.61794	4.83918e-06	2.24169e-05	-0.659261	2.61794	0.00035475	0.00104266	2	218099948	218139317	AAEL011950-PA |protein_coding|2:218100660:218138728:-1|gene:AAEL011950	NO	N/A	N/A	2	0.813094
AAEL012026	-0.124639	8.96351	0.08826	0.245391	-0.727421	8.96351	5.28728e-23	1.07285e-21	-0.602781	8.96351	2.60217e-16	2.83646e-15	3	147316979	147342091	AAEL012026-PD translation initiation factor 5C|protein_coding|3:147324111:147341695:1|gene:AAEL012026	NO	N/A	N/A	2	0.982148
AAEL012117	-0.0405081	8.85666	0.57559	0.777163	-0.653881	8.85666	2.7103e-19	4.43709e-18	-0.613372	8.85666	3.64404e-17	4.27396e-16	2	405853428	405891587	AAEL012117-PE mitochondrial carrier protein|protein_coding|2 :405855739:405890487:-1|gene:AAEL012117	NO	N/A	N/A	2	0.923928
AAEL012137	-0.0685647	5.02723	0.420662	0.656591	-0.260456	5.02723	0.00240801	0.0067978	-0.191891	5.02723	0.0262794	0.0500021	1	142367763	142392776	AAEL012137-PA |protein_coding|1:142367925:142392684:1|gene:AAEL012137	NO	N/A	N/A	2	0.913777
AAEL012154	-0.255963	7.84216	0.000265506	0.00227457	-0.993891	7.84216	3.20701e-44	1.54008e-42	-0.737928	7.84216	3.57944e-25	6.72624e-24	2	27366190	27461313	AAEL012154-PA 2,3-cyclic-nucleotide 2-phosphodiesterase|prot ein_coding|2:27458216:27460936:1|gene:AAEL012154	NO	N/A	N/A	2	0.902503
AAEL012202	-0.0626504	3.75721	0.657769	0.830735	-0.402548	3.75721	0.00446336	0.011842	-0.339894	3.75721	0.016892	0.0339964	2	143656488	143658719	AAEL012202-PA transcription initiation factor IIE, alpha sub unit|protein_coding|2:143656540:143657874:-1|gene:AAEL012202	NO	N/A	N/A	2	0.662058
AAEL012312	-0.000934305	7.89516	0.989188	0.999428	-0.333765	7.89516	4.23175e-07	2.32397e-06	-0.33283	7.89516	4.6479e-07	2.19304e-06	2	102868043	102892622	AAEL012312-PA proliferation-associated 2g4 (pa2g4/ebp1)|prot ein_coding|2:102868312:102891734:1|gene:AAEL012312	NO	N/A	N/A	2	0.578237
AAEL012359	-0.0166646	8.47627	0.829005	0.924754	-0.552226	8.47627	9.34907e-13	9.39713e-12	-0.535561	8.47627	4.42644e-12	3.46892e-11	2	111543227	111544090	AAEL012359-PA nucleoside-diphosphate kinase NBR-A, putative| protein_coding|2:111543270:111543912:1|gene:AAEL012359	NO	N/A	N/A	2	0.65809
AAEL012388	-0.0652758	4.22666	0.60305	0.796633	-0.355978	4.22666	0.00503559	0.0131742	-0.2907	4.22666	0.0228449	0.0442771	1	284466695	284481666	AAEL012388-PA |protein_coding|1:284466962:284481346:-1|gene:AAEL012388	NO	N/A	N/A	2	0.695202
AAEL012410	-0.0418349	8.03309	0.535128	0.751075	-0.147364	8.03309	0.0290677	0.0601247	-0.105529	8.03309	0.118418	0.184522	3	290287887	290466600	AAEL012410-PB AGO1b: eukaryotic translation initiation factor 2C|protein_coding|3:290290720:290350552:-1|gene:AAEL012410	NO	N/A	N/A	2	0.555571
AAEL012552	-0.0248733	7.14884	0.717099	0.867059	-0.202746	7.14884	0.003106	0.00852325	-0.177872	7.14884	0.0095639	0.0205137	1	29414887	29427594	AAEL012552-PA NADH-ubiquinone oxidoreductase|protein_coding| 1:29415310:29427322:1|gene:AAEL012552	NO	N/A	N/A	2	0.683098
AAEL012621	-0.0994888	9.11631	0.155494	0.358519	-0.344762	9.11631	9.03199e-07	4.6975e-06	-0.245274	9.11631	0.000475773	0.00136178	1	279336860	279373837	AAEL012621-PB arginine/serine-rich splicing factor|protein_c oding|1:279337615:279373442:-1|gene:AAEL012621	NO	N/A	N/A	2	0.920749
AAEL012661	-0.0729485	8.69965	0.285254	0.526754	-0.373308	8.69965	5.01045e-08	3.13616e-07	-0.300359	8.69965	1.16357e-05	4.48611e-05	2	18795582	18797366	AAEL012661-PB eIF3-S4-2: Eukaryotic translation initiation factor 3 subunit G (eIF3g)(Eukaryotic translation initiation factor 3 subunit 4)(Eukaryotic translation initiation factor 3 RNA-binding subunit)(eIF-3 RNA-binding s ubunit)|protein_coding|2:18795920:18797235:1|gene:AAEL012661	NO	N/A	N/A	2	0.984385
AAEL012671	-0.125597	9.88023	0.0904345	0.249446	-0.397849	9.88023	8.71687e-08	5.30998e-07	-0.272251	9.88023	0.000248705	0.000755644	2	327903979	327958956	AAEL012671-PB |protein_coding|2:327905021:327949838:-1|gene:AAEL012671	NO	N/A	N/A	2	0.745967
AAEL012681	-0.0317024	8.37599	0.640886	0.820397	-0.359139	8.37599	1.35943e-07	8.03757e-07	-0.327437	8.37599	1.56169e-06	6.85242e-06	3	23880602	23881480	AAEL012681-PA RpL24: 60S ribosomal protein L24|protein_coding|3:23880704:23881361:1|gene:AAEL012681	NO	N/A	N/A	2	0.921019
AAEL012686	-0.00194698	10.376	0.978872	0.994989	-0.351304	10.376	1.64989e-06	8.23897e-06	-0.349357	10.376	1.88708e-06	8.16823e-06	3	23936974	23937632	AAEL012686-PA RpS23: 40S ribosomal protein S23|protein_coding|3:23937134:23937565:-1|gene:AAEL012686	NO	N/A	N/A	2	0.532536
AAEL012897	-0.0538081	8.30984	0.421203	0.65708	-0.265821	8.30984	7.30815e-05	0.000277434	-0.212013	8.30984	0.00157058	0.00405268	2	365949946	365966680	AAEL012897-PA aconitase, mitochondrial|protein_coding|2:3659 50145:365966056:1|gene:AAEL012897	NO	N/A	N/A	2	0.959405
AAEL012914	-0.0218243	6.40565	0.760111	0.892596	-0.333671	6.40565	3.77777e-06	1.77666e-05	-0.311846	6.40565	1.63079e-05	6.14497e-05	2	159728640	160225436	AAEL012914-PB |protein_coding|2:159837345:160224306:1|gene:AAEL012914	NO	N/A	N/A	2	0.793545
AAEL012932	-0.0373621	5.80739	0.637348	0.818727	-0.697162	5.80739	3.29174e-18	5.06295e-17	-0.659798	5.80739	2.11809e-16	2.3205e-15	2	302157015	302159169	AAEL012932-PA |protein_coding|2:302157193:302158080:1|gene:AAEL012932	NO	N/A	N/A	2	0.854293
AAEL012939	-0.0821743	6.45397	0.274852	0.516027	-0.469882	6.45397	6.91885e-10	5.2973e-09	-0.387707	6.45397	3.88823e-07	1.84873e-06	1	91671973	91682882	AAEL012939-PA gamma-subunit,methylmalonyl-CoA decarboxylase, putative|protein_coding|1:91672331:91682637:- 1|gene:AAEL012939	NO	N/A	N/A	2	0.879724
AAEL012944	-0.0580657	10.1208	0.430959	0.663595	-0.291446	10.1208	7.89158e-05	0.000297881	-0.23338	10.1208	0.00157063	0.00405268	3	206168927	206185713	AAEL012944-PB RpL11: 60S ribosomal protein L11|protein_coding|3:206169243:206185626:1|gene:AAEL012944	NO	N/A	N/A	2	0.872052
AAEL012950	-0.0612998	6.4723	0.408839	0.644656	-0.26755	6.4723	0.000326237	0.00110372	-0.20625	6.4723	0.00570494	0.0129602	3	206760892	206773498	AAEL012950-PA NADH-ubiquinone oxidoreductase 42 kda subunit| protein_coding|3:206760975:206773172:-1|gene:AAEL012950	NO	N/A	N/A	2	0.636326
AAEL012980	-0.0210796	7.84852	0.772764	0.898659	-0.305382	7.84852	3.12858e-05	0.000126667	-0.284302	7.84852	0.000107476	0.000353106	2	124923084	124925278	AAEL012980-PA Pescadillo homolog|protein_coding|2:124923184: 124925083:-1|gene:AAEL012980	NO	N/A	N/A	2	0.577913
AAEL012996	-0.0393538	8.61769	0.561773	0.768703	-0.363515	8.61769	8.95202e-08	5.43789e-07	-0.324161	8.61769	1.87523e-06	8.12911e-06	3	297286770	297326754	AAEL012996-PA rho guanine dissociation factor|protein_coding |3:297288432:297301772:-1|gene:AAEL012996	NO	N/A	N/A	2	0.967173
AAEL013069	-0.0294518	10.8938	0.561452	0.768396	-0.128759	10.8938	0.0111624	0.0263917	-0.0993076	10.8938	0.0503703	0.0887667	2	253472672	253479072	AAEL013069-PA Rack1: guanine nucleotide-binding protein subunit beta-like protein|protein_coding|2:253472795:2534789 80:1|gene:AAEL013069	NO	N/A	N/A	2	0.740575
AAEL013139	-0.00801332	9.35271	0.909473	0.965543	-0.289263	9.35271	3.94351e-05	0.000156581	-0.281249	9.35271	6.43865e-05	0.000219809	2	188475106	188523158	AAEL013139-PD GTPase_rho|protein_coding|2:188476035:18852234 2:-1|gene:AAEL013139	NO	N/A	N/A	2	0.739847
AAEL013169	-0.0646608	5.99749	0.344972	0.585842	-0.209873	5.99749	0.00232502	0.00659149	-0.145212	5.99749	0.0359979	0.0658831	2	180446183	180482022	AAEL013169-PB |protein_coding|2:180446224:180481070:1|gene:AAEL013169	NO	N/A	N/A	2	0.545076
AAEL013203	-0.0568388	7.74647	0.381838	0.619018	-0.453002	7.74647	4.15283e-12	3.94473e-11	-0.396163	7.74647	1.38913e-09	8.73283e-09	2	185990670	186058605	AAEL013203-PC |protein_coding|2:186036071:186057382:1|gene:AAEL013203	NO	N/A	N/A	2	0.988714
AAEL013221	-0.0468388	10.1995	0.526271	0.745507	-0.250504	10.1995	0.000709319	0.00225004	-0.203665	10.1995	0.00590812	0.0133481	3	341031043	341032473	AAEL013221-PC RpL10a: 60S ribosomal protein L10a|protein_coding|3:341031116:341032320:1|gene:AAEL013221	NO	N/A	N/A	2	0.836307
AAEL013341	-0.0883074	6.7747	0.25531	0.492392	-0.90395	6.7747	2.42345e-30	7.17409e-29	-0.815641	6.7747	5.82996e-25	1.0791e-23	2	135655602	135657032	AAEL013341-PB lethal(2)essential for life protein, l2efl|pro tein_coding|2:135655756:135656563:-1|gene:AAEL013341	NO	N/A	N/A	2	0.96929
AAEL013355	-0.141913	3.20838	0.361296	0.601138	-0.407831	3.20838	0.00978139	0.0234732	-0.265916	3.20838	0.0950469	0.153884	2	240593275	240609134	AAEL013355-PA |protein_coding|2:240593288:240608992:-1|gene:AAEL013355	NO	N/A	N/A	2	0.624056
AAEL013359	-0.011098	11.7017	0.836549	0.92802	-0.602486	11.7017	6.57312e-29	1.77003e-27	-0.591388	11.7017	6.45477e-28	1.40189e-26	2	240484565	240519237	AAEL013359-PE DEAD box ATP-dependent RNA helicase|protein_co ding|2:240486139:240507825:-1|gene:AAEL013359	NO	N/A	N/A	2	0.74574
AAEL013389	-0.0145451	7.51901	0.846073	0.930091	-0.317356	7.51901	2.28506e-05	9.50532e-05	-0.302811	7.51901	5.39752e-05	0.000186699	3	173148381	173160525	AAEL013389-PA coproporphyrinogen iii oxidase|protein_coding| 3:173148594:173160462:1|gene:AAEL013389	NO	N/A	N/A	2	0.578539
AAEL013533	-0.0237227	10.5973	0.661571	0.831805	-0.248468	10.5973	4.66875e-06	2.16691e-05	-0.224745	10.5973	3.45173e-05	0.000123172	2	246241294	246253960	AAEL013533-PA |protein_coding|2:246244908:246245687:-1|gene:AAEL013533	NO	N/A	N/A	2	0.746524
AAEL013536	-0.0237227	10.5973	0.661576	0.831805	-0.248468	10.5973	4.67024e-06	2.16691e-05	-0.224745	10.5973	3.45263e-05	0.000123172	2	246241294	246254031	AAEL013536-PB ubiquitin (ribosomal protein L40)|protein_coding|2:246241459:246242004:-1|gene:AAEL013536	NO	N/A	N/A	2	0.746524
AAEL013661	-0.00116085	9.19579	0.987066	0.998422	-0.660198	9.19579	1.03641e-20	1.81185e-19	-0.659037	9.19579	1.23332e-20	1.78574e-19	1	155046770	155087591	AAEL013661-PA actin binding protein, putative|protein_coding |1:155073294:155086966:1|gene:AAEL013661	NO	N/A	N/A	2	0.646372
AAEL013967	-0.00120679	5.67376	0.988448	0.999198	-0.207564	5.67376	0.0046958	0.0123472	-0.206357	5.67376	0.00509295	0.0117115	3	10618759	10636425	AAEL013967-PA Methylmalonyl-CoA carboxyltransferase 12S subunit, putative|protein_coding|3:10619034:10636302:-1|gene :AAEL013967	NO	N/A	N/A	2	0.62514
AAEL014169	-0.0336385	3.48324	0.823893	0.923461	-0.206555	3.48324	0.163018	0.254631	-0.172915	3.48324	0.241379	0.334962	2	115794189	115795250	AAEL014169-PA small nuclear ribonucleoprotein, core, putativ e|protein_coding|2:115794298:115795164:1|gene:AAEL014169	NO	N/A	N/A	2	0.547463
AAEL014212	-0.117979	7.99549	0.0810891	0.231244	-0.376072	7.99549	3.06692e-08	1.9652e-07	-0.258093	7.99549	0.000146752	0.000469477	3	293189561	293215801	AAEL014212-PA androgen induced inhibitor of proliferation (as3) / pds5|protein_coding|3:293190037:293215536:1|gene:AAEL014212	NO	N/A	N/A	2	0.726064
AAEL014556	-0.102149	7.07576	0.165524	0.373088	-0.878222	7.07576	8.91703e-32	2.81309e-30	-0.776071	7.07576	3.90694e-25	7.32573e-24	2	332338560	332339792	AAEL014556-PC |protein_coding|2:332339090:332339755:1|gene:AAEL014556	NO	N/A	N/A	2	0.968582
AAEL014715	-0.026152	8.16504	0.698813	0.855479	-0.308456	8.16504	5.38119e-06	2.47026e-05	-0.282304	8.16504	3.17253e-05	0.000113884	2	169821878	169823919	AAEL014715-PB Eukaryotic translation initiation factor 3 subunit L (eIF3l)|protein_coding|2:169822064:169823778:-1|ge ne:AAEL014715	NO	N/A	N/A	2	0.824457
AAEL014733	-0.0295657	7.23719	0.665405	0.833589	-0.217787	7.23719	0.00145075	0.00429609	-0.188221	7.23719	0.00598286	0.0134993	2	326755959	326788363	AAEL014733-PA nuclear pore complex protein nup214|protein_co ding|2:326756110:326788267:1|gene:AAEL014733	NO	N/A	N/A	2	0.651513
AAEL014739	-0.12083	5.29464	0.145087	0.345681	-0.639306	5.29464	4.30233e-14	4.81727e-13	-0.518474	5.29464	1.14425e-09	7.26206e-09	2	337180271	337212088	AAEL014739-PB |protein_coding|2:337180977:337211673:1|gene:AAEL014739	NO	N/A	N/A	2	0.986477
AAEL014760	-0.0581718	8.4086	0.404381	0.640521	-0.337102	8.4086	1.42602e-06	7.20851e-06	-0.27893	8.4086	6.66604e-05	0.000226677	1	153001339	153271995	AAEL014760-PB |protein_coding|1:153001629:153271904:1|gene:AAEL014760	NO	N/A	N/A	2	0.910097
AAEL014863	-0.204992	5.78197	0.0102286	0.0477408	-0.908884	5.78197	1.00186e-28	2.64835e-27	-0.703891	5.78197	1.06411e-17	1.28826e-16	2	15564127	15723335	AAEL014863-PAA glycogenin|protein_coding|2:15577031:15637243 :1|gene:AAEL014863	NO	N/A	N/A	2	0.923991
AAEL014932	-0.0300196	10.0354	0.669647	0.835649	-0.570721	10.0354	6.52249e-16	8.41498e-15	-0.540701	10.0354	1.93012e-14	1.83946e-13	2	145104326	145105574	AAEL014932-PC Transcription factor BTF3|protein_coding|2:145104560:145105030:1|gene:AAEL014932	NO	N/A	N/A	2	0.937392
AAEL014944	-0.0445751	7.45185	0.513139	0.734245	-0.291852	7.45185	1.97694e-05	8.31285e-05	-0.247277	7.45185	0.000304696	0.000911346	3	204254603	204255500	AAEL014944-PA cytochrome c oxidase polypeptide|protein_codin g|3:204254863:204255321:1|gene:AAEL014944	NO	N/A	N/A	2	0.886506
AAEL014959	-0.0322062	7.96688	0.645041	0.822644	-0.512937	7.96688	2.94644e-13	3.06118e-12	-0.480731	7.96688	8.20377e-12	6.33155e-11	2	222752657	222803648	AAEL014959-PB heterogeneous nuclear ribonucleoprotein k|protein_coding|2:222780932:222802799:1|gene:AAEL014959	NO	N/A	N/A	2	0.855518
AAEL014964	-0.21053	2.72647	0.260982	0.500094	-0.803354	2.72647	2.89207e-05	0.000117643	-0.592814	2.72647	0.00224049	0.0055796	2	175481006	175486528	AAEL014964-PA |protein_coding|2:175482728:175485184:1|gene:AAEL014964	NO	N/A	N/A	2	0.512901
AAEL014995	-0.0799978	5.05075	0.363882	0.60326	-0.418064	5.05075	2.6682e-06	1.27778e-05	-0.338065	5.05075	0.000158506	0.000503168	1	230602692	230604154	AAEL014995-PB ornithine decarboxylase|protein_coding|1:23060 2742:230604132:1|gene:AAEL014995	NO	N/A	N/A	2	0.923835
AAEL015064	-0.0268998	8.20672	0.701347	0.857246	-0.407999	8.20672	6.45179e-09	4.48667e-08	-0.381099	8.20672	5.97228e-08	3.12307e-07	1	153238317	153271218	AAEL015064-PB Small ubiquitin-related modifier|protein_codin g|1:153238420:153271015:-1|gene:AAEL015064	NO	N/A	N/A	2	0.831148
AAEL015640	-0.145575	3.75191	0.297503	0.540823	-0.663946	3.75191	3.47384e-06	1.64195e-05	-0.518366	3.75191	0.000325475	0.000966475	1	30463340	30465057	AAEL015640-PA transcription factor IIIA, putative|protein_co ding|1:30463482:30464929:1|gene:AAEL015640	NO	N/A	N/A	2	0.903758
AAEL016984	-0.134003	10.5083	0.0197854	0.0807103	-0.463743	10.5083	8.83034e-16	1.1258e-14	-0.329739	10.5083	1.05479e-08	6.06627e-08	2	296887371	296896016	AAEL016984-PA Glyceraldehyde-3-phosphate dehydrogenase|prote in_coding|2:296894460:296895458:1|gene:AAEL016984	NO	N/A	N/A	2	0.690984
AAEL017059	-0.0521818	5.24579	0.563441	0.769656	-0.272675	5.24579	0.00282766	0.00783908	-0.220492	5.24579	0.0163302	0.0329732	2	46289152	46302520	AAEL017059-PB |protein_coding|2:46289641:46302263:1|gene:AAEL017059	NO	N/A	N/A	2	0.551405
AAEL017116	-0.116673	10.776	0.0194885	0.0798384	-0.579189	10.776	7.671e-31	2.33479e-29	-0.462516	10.776	2.76667e-20	3.88864e-19	3	88918306	88944340	AAEL017116-PA |protein_coding|3:88918513:88932941:1|gene:AAEL017116	NO	N/A	N/A	2	0.994311
AAEL017133	-0.0260382	4.2549	0.833759	0.927066	-0.188481	4.2549	0.125156	0.205775	-0.162441	4.2549	0.188771	0.273735	2	22989348	22990396	AAEL017133-PA |protein_coding|2:22989505:22990272:-1|gene:AAEL017133	NO	N/A	N/A	2	0.554384
AAEL017280	-0.00621244	9.04807	0.931115	0.974873	-0.348719	9.04807	1.1666e-06	5.97754e-06	-0.342506	9.04807	1.81086e-06	7.86588e-06	3	136818825	137385282	AAEL017280-PB |protein_coding|3:136823759:137384753:-1|gene:AAEL017280	NO	N/A	N/A	2	0.624205
AAEL017315	-0.13637	10.5157	0.00625334	0.0324453	-0.637398	10.5157	4.97793e-37	1.85471e-35	-0.501028	10.5157	1.48096e-23	2.51997e-22	3	346808637	346842658	AAEL017315-PB |protein_coding|3:346809015:346841765:1|gene:AAEL017315	NO	N/A	N/A	2	0.987636
AAEL017368	-0.01352	8.35241	0.841362	0.929304	-0.281413	8.35241	3.07661e-05	0.00012468	-0.267893	8.35241	7.32375e-05	0.000246809	2	404167787	404229406	AAEL017368-PA |protein_coding|2:404168293:404227595:1|gene:AAEL017368	NO	N/A	N/A	2	0.815621
AAEL017424	-0.0248391	5.68404	0.737528	0.879215	-0.191068	5.68404	0.00964623	0.0232019	-0.166229	5.68404	0.0247889	0.0475955	3	294607531	294628913	AAEL017424-PA |protein_coding|3:294607802:294628671:1|gene:AAEL017424	NO	N/A	N/A	2	0.813108
AAEL017437	-0.0310106	7.72392	0.641751	0.821089	-0.526495	7.72392	4.00274e-15	4.88007e-14	-0.495484	7.72392	1.50476e-13	1.32456e-12	1	150839469	150859878	AAEL017437-PB |protein_coding|1:150839561:150859625:-1|gene:AAEL017437	NO	N/A	N/A	2	0.906149
AAEL018319	-0.126903	6.5933	0.0746333	0.21791	-0.381891	6.5933	1.0191e-07	6.12595e-07	-0.254988	6.5933	0.000397182	0.00115442	2	293598005	293625881	AAEL018319-PA |protein_coding|2:293598234:293625697:1|gene:AAEL018319	NO	N/A	N/A	2	0.663484
AAEL018339	-0.0425129	6.9083	0.560666	0.767984	-0.391098	6.9083	1.05387e-07	6.32612e-07	-0.348584	6.9083	2.22783e-06	9.53806e-06	1	97384795	97437550	AAEL018339-PA |protein_coding|1:97386242:97437020:-1|gene:AAEL018339	NO	N/A	N/A	2	0.780391
AAEL019444	-0.0989188	8.45446	0.170865	0.382188	-0.377074	8.45446	1.9472e-07	1.12286e-06	-0.278155	8.45446	0.000124164	0.000402278	3	110945613	111375532	AAEL019444-PA |protein_coding|3:110949071:111342566:-1|gene:AAEL019444	NO	N/A	N/A	2	0.842136
AAEL019449	-0.00613963	8.02922	0.926213	0.972924	-0.0958755	8.02922	0.145893	0.233061	-0.0897358	8.02922	0.173877	0.255655	3	275609744	275748189	AAEL019449-PA |protein_coding|3:275650203:275745330:1|gene:AAEL019449	NO	N/A	N/A	2	0.509989
AAEL019473	-0.0222936	6.32221	0.752851	0.888755	-0.132944	6.32221	0.0601182	0.111372	-0.11065	6.32221	0.118666	0.184787	1	146251099	146405103	AAEL019473-PA |protein_coding|1:146357402:146382719:1|gene:AAEL019473	NO	N/A	N/A	2	0.822356
AAEL019477	-0.0689899	7.74716	0.29276	0.535354	-0.590494	7.74716	4.1746e-19	6.7073e-18	-0.521503	7.74716	3.20494e-15	3.24777e-14	2	472769014	473282688	AAEL019477-PA |protein_coding|2:472771399:472875054:-1|gene:AAEL019477	NO	N/A	N/A	2	0.990606
AAEL019505	-0.107004	8.33709	0.107126	0.281544	-0.359273	8.33709	7.00415e-08	4.31531e-07	-0.252269	8.33709	0.000155114	0.000493851	1	210694122	211391218	AAEL019505-PA |protein_coding|1:210694126:211093632:-1|gene:AAEL019505	NO	N/A	N/A	2	0.875028
AAEL019594	-0.0238894	7.07994	0.734627	0.87818	-0.262752	7.07994	0.00019847	0.000699947	-0.238862	7.07994	0.000730422	0.00202754	3	407030300	407090194	AAEL019594-PA |protein_coding|3:407044650:407066523:-1|gene:AAEL019594	NO	N/A	N/A	2	0.725377
AAEL019609	-0.116661	6.47765	0.143968	0.343964	-0.357005	6.47765	8.65418e-06	3.86199e-05	-0.240344	6.47765	0.00281402	0.00683654	2	291666088	291700549	AAEL019609-PA |protein_coding|2:291672472:291687668:-1|gene:AAEL019609	NO	N/A	N/A	2	0.549743
AAEL019610	-0.2183	8.13025	0.00153003	0.0102224	-0.993703	8.13025	6.79715e-46	3.43594e-44	-0.775403	8.13025	1.11989e-28	2.54077e-27	3	193688138	193932285	AAEL019610-PA |protein_coding|3:193698431:193851256:-1|gene:AAEL019610	NO	N/A	N/A	2	0.979796
AAEL019700	-0.0208291	8.36391	0.765247	0.895343	-0.206049	8.36391	0.00312552	0.00856594	-0.18522	8.36391	0.00792731	0.0173653	1	220216054	220394678	AAEL019700-PA |protein_coding|1:220309903:220392475:1|gene:AAEL019700	NO	N/A	N/A	2	0.729619
AAEL019740	-0.031599	7.11602	0.63763	0.818727	-0.226789	7.11602	0.0007346	0.00232002	-0.19519	7.11602	0.00371156	0.00879701	2	115534084	115595192	AAEL019740-PA |protein_coding|2:115534805:115550370:-1|gene:AAEL019740	NO	N/A	N/A	2	0.872746
AAEL019789	-0.0622348	8.7808	0.369919	0.608378	-0.3694	8.7808	1.10995e-07	6.63515e-07	-0.307165	8.7808	1.0217e-05	3.97102e-05	3	304098397	304099384	AAEL019789-PA 40S ribosomal protein S3a|protein_coding|3:304098554:304099366:-1|gene:AAEL019789	NO	N/A	N/A	2	0.958848
AAEL019833	-0.0308378	9.47727	0.663442	0.832698	-0.285447	9.47727	5.69324e-05	0.000220485	-0.254609	9.47727	0.000330646	0.000979474	2	369773673	369846121	AAEL019833-PA |protein_coding|2:369804391:369838518:1|gene:AAEL019833	NO	N/A	N/A	2	0.937776
AAEL019860	0.00793755	12.354	0.91853	0.968974	-0.671985	12.354	6.64188e-18	1.00547e-16	-0.679923	12.354	2.74092e-18	3.39921e-17	3	135668411	136653404	AAEL019860-PA |protein_coding|3:136199607:136652279:1|gene:AAEL019860	NO	N/A	N/A	2	0.511173
AAEL019863	-0.0317031	5.70242	0.732712	0.876715	-0.542775	5.70242	6.99448e-09	4.84457e-08	-0.511071	5.70242	5.29205e-08	2.7876e-07	2	118980281	119608380	AAEL019863-PA |protein_coding|2:119008389:119593807:1|gene:AAEL019863	NO	N/A	N/A	2	0.672065
AAEL019872	-0.202777	4.03915	0.118506	0.302083	-0.66841	4.03915	4.72293e-07	2.57897e-06	-0.465631	4.03915	0.000511032	0.00145407	3	167136432	167312249	AAEL019872-PA |protein_coding|3:167136432:167312249:1|gene:AAEL019872	NO	N/A	N/A	2	0.73919
AAEL019895	-0.0315446	7.18654	0.625668	0.811834	-0.226579	7.18654	0.000474209	0.00155976	-0.195034	7.18654	0.00266955	0.00653329	2	111396950	111525967	AAEL019895-PA |protein_coding|2:111398066:111525150:-1|gene:AAEL019895	NO	N/A	N/A	2	0.911589
AAEL019944	-0.0256112	6.40189	0.714318	0.865028	-0.0937322	6.40189	0.182773	0.279775	-0.0681209	6.40189	0.335552	0.435708	3	45355139	45368914	AAEL019944-PA |protein_coding|3:45355322:45368499:-1|gene:AAEL019944	NO	N/A	N/A	2	0.511018
AAEL020290	-0.112457	8.62742	0.138764	0.336449	-0.46326	8.62742	1.21531e-09	9.09534e-09	-0.350803	8.62742	4.15746e-06	1.71048e-05	3	380837591	380838262	AAEL020290-PA 60S ribosomal protein L39|protein_coding|3:380837813:380838129:-1|gene:AAEL020290	NO	N/A	N/A	2	0.81248
AAEL020316	-0.0958735	2.52299	0.570579	0.773807	-0.502009	2.52299	0.00309564	0.00850292	-0.406127	2.52299	0.0178104	0.0356043	NIGP01001061	31748	33485	AAEL020316-PA |protein_coding|NIGP01001061:31785:33332:-1|gene:AAEL020316	NO	N/A	N/A	2	0.924201
AAEL020434	-0.0064057	6.3901	0.927817	0.973307	-0.156232	6.3901	0.0246563	0.0523272	-0.149826	6.3901	0.0315739	0.058841	2	99434463	99452323	AAEL020434-PA |protein_coding|2:99434727:99452204:1|gene:AAEL020434	NO	N/A	N/A	2	0.765748
AAEL020559	-0.0287847	8.52195	0.662946	0.832514	-0.0814041	8.52195	0.217675	0.322687	-0.0526194	8.52195	0.425893	0.525241	1	32383654	32714795	AAEL020559-PA |protein_coding|1:32387432:32457791:-1|gene:AAEL020559	NO	N/A	N/A	2	0.627023
AAEL020641	-0.131998	2.59204	0.429765	0.663095	-1.01706	2.59204	7.02985e-09	4.8574e-08	-0.885037	2.59204	5.65533e-07	2.62257e-06	1	37420448	37421223	AAEL020641-PA |protein_coding|1:37420448:37421051:-1|gene:AAEL020641	NO	N/A	N/A	2	0.956143
AAEL020783	-0.0623309	3.25034	0.695201	0.853354	-0.322194	3.25034	0.0420108	0.082476	-0.25986	3.25034	0.103588	0.165511	3	247847044	247848147	AAEL020783-PA |protein_coding|3:247847055:247848092:-1|gene:AAEL020783	NO	N/A	N/A	2	0.595236
AAEL021291	-0.0695882	6.67721	0.344707	0.585508	-0.223565	6.67721	0.00254064	0.00713261	-0.153977	6.67721	0.0382674	0.06958	3	245146050	245178160	AAEL021291-PA |protein_coding|3:245146341:245177132:1|gene:AAEL021291	NO	N/A	N/A	2	0.57684
AAEL021323	-0.0522585	8.05407	0.430683	0.663487	-0.510799	8.05407	1.84639e-14	2.14231e-13	-0.45854	8.05407	6.26315e-12	4.86858e-11	2	121865883	121927483	AAEL021323-PA |protein_coding|2:121866880:121907566:-1|gene:AAEL021323	NO	N/A	N/A	2	0.98513
AAEL021394	-0.0303953	7.14852	0.668462	0.834931	-0.187318	7.14852	0.00859409	0.0210148	-0.156923	7.14852	0.0280268	0.0529423	2	17353255	17422365	AAEL021394-PA |protein_coding|2:17353464:17421282:1|gene:AAEL021394	NO	N/A	N/A	2	0.557883
AAEL021595	-0.064771	4.01821	0.630857	0.815238	-0.310016	4.01821	0.0207923	0.0451427	-0.245244	4.01821	0.0685347	0.11616	2	12663357	12664931	AAEL021595-PA |protein_coding|2:12663357:12664414:1|gene:AAEL021595	NO	N/A	N/A	2	0.508847
AAEL021782	-0.115732	6.30372	0.346235	0.586998	-0.920741	6.30372	1.25434e-13	1.35871e-12	-0.805007	6.30372	9.07356e-11	6.3559e-10	2	257060734	257415027	AAEL021782-PA |protein_coding|2:257326120:257414183:1|gene:AAEL021782	NO	N/A	N/A	2	0.603467
AAEL021790	-0.0435624	3.19582	0.785113	0.903664	-0.609739	3.19582	0.000110267	0.000408724	-0.566167	3.19582	0.000334533	0.000988954	3	224960014	225000219	AAEL021790-PA |protein_coding|3:224967064:224999792:1|gene:AAEL021790	NO	N/A	N/A	2	0.921553
AAEL021986	-0.0588544	6.15852	0.466351	0.696224	-0.342862	6.15852	2.48799e-05	0.000102606	-0.284007	6.15852	0.000495659	0.00141402	2	16273358	16289796	AAEL021986-PA |protein_coding|2:16273477:16289446:1|gene:AAEL021986	NO	N/A	N/A	2	0.768162
AAEL022113	-0.161203	7.64425	0.014842	0.0643402	-0.574103	7.64425	7.62017e-18	1.14157e-16	-0.4129	7.64425	6.37313e-10	4.14829e-09	1	218368427	218449551	AAEL022113-PA |protein_coding|1:218368772:218449360:1|gene:AAEL022113	NO	N/A	N/A	2	0.929889
AAEL022240	-0.0113579	6.55419	0.871511	0.943555	-0.253926	6.55419	0.000262367	0.000903188	-0.242567	6.55419	0.000499995	0.00142545	3	310109214	310200451	AAEL022240-PA |protein_coding|3:310133200:310199347:1|gene:AAEL022240	NO	N/A	N/A	2	0.859712
AAEL022462	-0.0560628	7.875	0.386426	0.623999	-0.302493	7.875	3.2303e-06	1.53675e-05	-0.24643	7.875	0.000151491	0.000483563	3	75480771	75544055	AAEL022462-PA |protein_coding|3:75482734:75497074:-1|gene:AAEL022462	NO	N/A	N/A	2	0.984122
AAEL022573	-0.045605	6.83711	0.56865	0.77335	-0.319981	6.83711	6.37348e-05	0.000244637	-0.274375	6.83711	0.000613865	0.00172248	2	228526618	228537309	AAEL022573-PA |protein_coding|2:228526641:228534171:1|gene:AAEL022573	NO	N/A	N/A	2	0.666723
AAEL022746	-0.140056	3.51077	0.395397	0.63281	-0.539635	3.51077	0.00125288	0.00376429	-0.399575	3.51077	0.017642	0.0353165	3	165383595	165384914	AAEL022746-PA |protein_coding|3:165383705:165384470:1|gene:AAEL022746	NO	N/A	N/A	2	0.568156
AAEL023022	-0.0211335	8.39899	0.781469	0.902233	-0.641693	8.39899	5.70041e-17	7.93467e-16	-0.620559	8.39899	5.78449e-16	6.15777e-15	1	288320428	288348120	AAEL023022-PA |protein_coding|1:288323049:288347568:-1|gene:AAEL023022	NO	N/A	N/A	2	0.68687
AAEL023096	-0.0597895	5.3674	0.474323	0.702236	-0.819721	5.3674	8.90966e-22	1.69264e-20	-0.759928	5.3674	8.15802e-19	1.04316e-17	3	142644400	142650036	AAEL023096-PA |protein_coding|3:142644405:142649889:1|gene:AAEL023096	NO	N/A	N/A	2	0.935045
AAEL023279	-0.0463172	6.65929	0.524655	0.744465	-0.351169	6.65929	1.57088e-06	7.86658e-06	-0.304851	6.65929	3.16622e-05	0.000113705	2	320353242	320397339	AAEL023279-PA |protein_coding|2:320353979:320396410:1|gene:AAEL023279	NO	N/A	N/A	2	0.939044
AAEL023330	-0.0749101	4.0406	0.570489	0.773807	-0.50101	4.0406	0.00015865	0.000570264	-0.426096	4.0406	0.00138181	0.00362302	1	261459596	261461427	AAEL023330-PA |protein_coding|1:261459613:261460191:-1|gene:AAEL023330	NO	N/A	N/A	2	0.798542
AAEL023334	-0.0749101	4.0406	0.570492	0.773807	-0.50101	4.0406	0.000158663	0.000570264	-0.426096	4.0406	0.00138189	0.00362302	1	261459608	261461483	AAEL023334-PA |protein_coding|1:261460195:261461303:-1|gene:AAEL023334	NO	N/A	N/A	2	0.798542
AAEL023347	0.0105422	8.62218	0.876788	0.946103	-0.322275	8.62218	2.19588e-06	1.07238e-05	-0.332817	8.62218	1.02063e-06	4.58777e-06	1	206664224	206667439	AAEL023347-PA |protein_coding|1:206664367:206667167:1|gene:AAEL023347	NO	N/A	N/A	2	0.542443
AAEL023413	-0.0697414	5.62403	0.381311	0.618426	-0.35333	5.62403	1.01487e-05	4.47124e-05	-0.283588	5.62403	0.00041372	0.00119805	2	134575662	134607885	AAEL023413-PA |protein_coding|2:134576422:134607549:-1|gene:AAEL023413	NO	N/A	N/A	2	0.853817
AAEL023576	-0.0703479	4.91331	0.471826	0.700045	-0.336918	4.91331	0.00062877	0.00201598	-0.266569	4.91331	0.00711028	0.0157674	NIGP01001350	5854	14140	AAEL023576-PA |protein_coding|NIGP01001350:5854:13930:-1|gene:AAEL023576	NO	N/A	N/A	2	0.618832
AAEL023684	-0.029417	7.40842	0.652632	0.826814	-0.246934	7.40842	0.000156537	0.000563793	-0.217517	7.40842	0.000878193	0.00240453	2	283734870	283747569	AAEL023684-PA |protein_coding|2:283735988:283747425:-1|gene:AAEL023684	NO	N/A	N/A	2	0.923122
AAEL023943	-0.102515	6.21402	0.188999	0.408885	-0.625691	6.21402	2.73977e-15	3.36878e-14	-0.523175	6.21402	4.44487e-11	3.22598e-10	1	279401577	279404428	AAEL023943-PA |protein_coding|1:279402560:279404428:-1|gene:AAEL023943	NO	N/A	N/A	2	0.974017
AAEL023983	-0.0391241	10.7458	0.433403	0.665354	-0.237927	10.7458	1.95051e-06	9.61242e-06	-0.198803	10.7458	7.02059e-05	0.000237612	2	178988630	178995883	AAEL023983-PA 40S ribosomal protein S4|protein_coding|2:178988711:178995690:1|gene:AAEL023983	NO	N/A	N/A	2	0.983881
AAEL024113	-0.0399165	2.9786	0.832835	0.926533	-0.909863	2.9786	6.9651e-07	3.69137e-06	-0.869927	2.9786	2.19945e-06	9.42125e-06	2	164424801	164445597	AAEL024113-PA |protein_coding|2:164424927:164444805:-1|gene:AAEL024113	NO	N/A	N/A	2	0.652076
AAEL024186	-0.0222559	7.19547	0.731385	0.876486	-0.225307	7.19547	0.000505454	0.0016506	-0.20305	7.19547	0.00174665	0.00445501	3	313952175	314052027	AAEL024186-PA |protein_coding|3:313952899:313994710:-1|gene:AAEL024186	NO	N/A	N/A	2	0.899877
AAEL024195	-0.00508759	8.87745	0.94236	0.979349	-0.394029	8.87745	2.07534e-08	1.3539e-07	-0.388942	8.87745	3.17461e-08	1.7237e-07	2	115829246	115883819	AAEL024195-PA |protein_coding|2:115830513:115850285:-1|gene:AAEL024195	NO	N/A	N/A	2	0.609099
AAEL024536	-0.0309221	10.8596	0.5681	0.772845	-0.240434	10.8596	9.24936e-06	4.09797e-05	-0.209512	10.8596	0.00011178	0.000366133	2	16259987	16263957	AAEL024536-PA Ribosomal protein L19|protein_coding|2:16260193:16263850:-1|gene:AAEL024536	NO	N/A	N/A	2	0.809389
AAEL025391	-0.0337013	8.58115	0.641018	0.820397	-0.480477	8.58115	3.5353e-11	3.06056e-10	-0.446776	8.58115	7.43852e-10	4.78768e-09	2	474107511	474145938	AAEL025391-PA |protein_coding|2:474141227:474144006:-1|gene:AAEL025391	NO	N/A	N/A	2	0.833349
AAEL025664	-0.0172418	7.54616	0.801344	0.912264	-0.523052	7.54616	3.52334e-14	3.99158e-13	-0.50581	7.54616	2.4578e-13	2.12878e-12	3	192126960	192197916	AAEL025664-PA |protein_coding|3:192127154:192197818:1|gene:AAEL025664	NO	N/A	N/A	2	0.764285
AAEL025680	-0.120636	8.47324	0.0980976	0.263718	-0.586365	8.47324	1.33476e-15	1.67943e-14	-0.465729	8.47324	2.18275e-10	1.47404e-09	NIGP01001744	47202	93011	AAEL025680-PA |protein_coding|NIGP01001744:48557:92660:-1|gene:AAEL025680	NO	N/A	N/A	2	0.932792
AAEL025704	-0.0401233	4.55102	0.730681	0.876249	-0.277766	4.55102	0.016584	0.0371956	-0.237641	4.55102	0.0410992	0.0741054	1	168157324	168158478	AAEL025704-PA |protein_coding|1:168157598:168158452:1|gene:AAEL025704	NO	N/A	N/A	2	0.566257
AAEL025801	-0.0944981	5.94885	0.172295	0.384044	-0.309648	5.94885	9.22755e-06	4.09211e-05	-0.215149	5.94885	0.00216686	0.00541497	2	335492315	335546203	AAEL025801-PA |protein_coding|2:335492695:335545537:1|gene:AAEL025801	NO	N/A	N/A	2	0.620056
AAEL025976	-0.115347	4.97813	0.220474	0.450837	-0.470385	4.97813	9.00438e-07	4.68879e-06	-0.355037	4.97813	0.00023129	0.000707708	1	302049385	302114518	AAEL025976-PA |protein_coding|1:302082473:302113556:1|gene:AAEL025976	NO	N/A	N/A	2	0.726117
AAEL026175	-0.259204	6.53675	0.000877603	0.00638015	-0.905627	6.53675	2.90468e-30	8.54014e-29	-0.646422	6.53675	3.97129e-16	4.28028e-15	NIGP01000184	131999	149731	AAEL026175-PA |protein_coding|NIGP01000184:132114:149729:-1| gene:AAEL026175	NO	N/A	N/A	2	0.754215
AAEL026243	-0.131447	8.03114	0.0488144	0.159047	-0.660236	8.03114	9.87073e-23	1.97964e-21	-0.528788	8.03114	3.9249e-15	3.95418e-14	2	174220962	174231983	AAEL026243-PA |protein_coding|2:174221841:174231757:-1|gene:AAEL026243	NO	N/A	N/A	2	0.987518
AAEL026260	-0.0932969	7.26015	0.164802	0.371946	-0.489431	7.26015	5.10306e-13	5.2326e-12	-0.396134	7.26015	5.36857e-09	3.17197e-08	1	279453762	280134434	AAEL026260-PA |protein_coding|1:279457395:279607010:-1|gene:AAEL026260	NO	N/A	N/A	2	0.978431
AAEL026355	-0.0388194	8.04971	0.554539	0.764568	-0.148441	8.04971	0.0239088	0.0509159	-0.109621	8.04971	0.095603	0.154697	3	337176107	337227044	AAEL026355-PA |protein_coding|3:337184916:337225509:1|gene:AAEL026355	NO	N/A	N/A	2	0.773629
AAEL026440	0.00570959	9.80774	0.937692	0.977791	-0.897832	9.80774	3.90027e-34	1.34856e-32	-0.903541	9.80774	1.55116e-34	4.67185e-33	1	63466198	63482637	AAEL026440-PA |protein_coding|1:63468084:63482157:-1|gene:AAEL026440	NO	N/A	N/A	2	0.624506
AAEL026470	-0.107176	5.404	0.199976	0.42326	-0.357772	5.404	2.31944e-05	9.62519e-05	-0.250596	5.404	0.00321509	0.00773483	2	413758963	413782007	AAEL026470-PA |protein_coding|2:413759185:413781920:1|gene:AAEL026470	NO	N/A	N/A	2	0.764551
AAEL026633	-0.0119817	8.71774	0.859342	0.937188	-0.147934	8.71774	0.0282636	0.0586298	-0.135952	8.71774	0.0438786	0.0784948	2	324917024	325024452	AAEL026633-PA |protein_coding|2:324919159:324963073:-1|gene:AAEL026633	NO	N/A	N/A	2	0.781348
AAEL026651	-0.0276373	5.58189	0.746515	0.883989	-0.300093	5.58189	0.000421855	0.00140359	-0.272454	5.58189	0.00140453	0.0036679	2	112665800	112721542	AAEL026651-PA |protein_coding|2:112666059:112685862:1|gene:AAEL026651	NO	N/A	N/A	2	0.629492
AAEL026700	-0.0409209	5.88168	0.570685	0.773807	-0.367076	5.88168	5.14621e-07	2.78278e-06	-0.326155	5.88168	8.83113e-06	3.46196e-05	2	345240881	345243154	AAEL026700-PA |protein_coding|2:345242157:345243023:1|gene:AAEL026700	NO	N/A	N/A	2	0.831525
AAEL026817	-0.116367	6.47117	0.104165	0.276112	-0.323261	6.47117	7.11533e-06	3.21678e-05	-0.206894	6.47117	0.00416756	0.00976271	3	216246994	216253637	AAEL026817-PA |protein_coding|3:216247575:216253522:-1|gene:AAEL026817	NO	N/A	N/A	2	0.522513
AAEL027925	-0.0825526	2.3705	0.636567	0.818335	-0.726061	2.3705	6.86908e-05	0.000261685	-0.643489	2.3705	0.000483877	0.00138223	NIGP01000528	1237	9632	AAEL027925-PA |protein_coding|NIGP01000528:1371:2919:1|gene:AAEL027925	NO	N/A	N/A	2	0.796413
AAEL027982	-0.0724554	4.80422	0.463472	0.693724	-0.902951	4.80422	7.18429e-19	1.14367e-17	-0.830491	4.80422	4.47625e-16	4.7887e-15	1	142626591	142649618	AAEL027982-PA |protein_coding|1:142626673:142649524:-1|gene:AAEL027982	NO	N/A	N/A	2	0.962783
AAEL003731	0.392753	7.5063	1.29437e-08	3.33986e-07	0.110539	7.5063	0.11081	0.186495	-0.282213	7.5063	4.47914e-05	0.000156625	2	196112492	196425061	AAEL003731-PB nuclear body associated kinase, putative|prote in_coding|2:196124947:196422946:1|gene:AAEL003731	YES	IN	0	3	0.866873
AAEL006168	0.357912	5.2766	5.70068e-05	0.000625338	0.0214372	5.2766	0.813979	0.87364	-0.336471	5.2766	0.000173564	0.00054695	1	126386712	126388196	AAEL006168-PA CLIPB42: Clip-Domain Serine Protease family B.|protein_coding|1:126386780:126388028:1|gene:AAEL006168	YES	OUT	0	3	0.921283
AAEL000227	0.21233	5.2508	0.0122173	0.0551757	0.00757905	5.2508	0.935207	0.962716	-0.204749	5.2508	0.0164719	0.0332516	2	227505152	227548515	AAEL000227-PA SCRB8: Class B Scavenger Receptor (CD36 domain ).|protein_coding|2:227505399:227532104:-1|gene:AAEL000227	YES	OUT	1	3	0.742387
AAEL000551	1.18326	8.71156	6.40705e-46	7.9118e-43	-0.122437	8.71156	0.138515	0.223537	-1.3057	8.71156	4.28921e-55	2.48832e-53	3	388552015	388572536	AAEL000551-PA |protein_coding|3:388552198:388572171:-1|gene:AAEL000551	YES	IN	1	3	0.99026
AAEL000687	0.80795	4.75482	6.89264e-12	3.03979e-10	0.335278	4.75482	0.00502411	0.0131488	-0.472662	4.75482	5.64848e-05	0.000194601	2	458603992	458605906	AAEL000687-PA glucosyl/glucuronosyl transferases|protein_cod ing|2:458604131:458605887:1|gene:AAEL000687	YES	OUT	1	3	0.560151
AAEL001102	0.279235	6.37715	9.4738e-05	0.000955664	-0.0919015	6.37715	0.204836	0.30697	-0.371136	6.37715	2.61619e-07	1.2662e-06	3	407099770	407114978	AAEL001102-PA adenosine kinase|protein_coding|3:407100011:40 7114924:1|gene:AAEL001102	YES	IN	1	3	0.710215
AAEL001394	0.319607	7.00738	4.46141e-06	6.67204e-05	-0.0204964	7.00738	0.769754	0.840986	-0.340103	7.00738	1.13937e-06	5.09769e-06	2	47735903	47792750	AAEL001394-PA |protein_coding|2:47736413:47791018:1|gene:AAEL001394	YES	IN	1	3	0.953769
AAEL001493	0.327751	5.05425	0.000241503	0.00210651	-0.131784	5.05425	0.151433	0.240048	-0.459531	5.05425	3.91455e-07	1.86022e-06	2	263974160	264521445	AAEL001493-PB |protein_coding|2:263980733:264500680:-1|gene:AAEL001493	YES	OUT	1	3	0.563635
AAEL001511	0.527209	7.22722	6.46855e-10	2.08595e-08	-0.139957	7.22722	0.103037	0.175845	-0.667164	7.22722	7.15681e-15	7.04595e-14	3	260911384	260923936	AAEL001511-PA |protein_coding|3:260911649:260922698:1|gene:AAEL001511	YES	IN	1	3	0.700146
AAEL002174	0.321637	6.95478	2.74775e-06	4.31846e-05	-0.0360494	6.95478	0.605113	0.710582	-0.357686	6.95478	2.13149e-07	1.04685e-06	1	102233432	102240249	AAEL002174-PA dolichyl-diphosphooligosaccharide protein glyc osyltransferase|protein_coding|1:102233556:102240113:1|gene:AAEL002174	YES	OUT	1	3	0.97753
AAEL002254	0.467884	6.94842	8.54176e-12	3.61936e-10	-0.115859	6.94842	0.0950269	0.164744	-0.583741	6.94842	2.6392e-17	3.11657e-16	2	30420446	30423780	AAEL002254-PA |protein_coding|2:30420603:30423225:-1|gene:AAEL002254	YES	OUT	1	3	0.91471
AAEL002276	0.849457	4.42628	5.7591e-13	2.97018e-11	-0.478692	4.42628	0.000103794	0.000386887	-1.32813	4.42628	4.67263e-28	1.02254e-26	2	29893391	29895381	AAEL002276-PA serine protease, putative|protein_coding|2:298 93620:29894595:1|gene:AAEL002276	YES	OUT	1	3	0.528937
AAEL002501	0.260859	9.06835	0.000224908	0.00199191	0.0978286	9.06835	0.16673	0.259445	-0.16303	9.06835	0.0211719	0.041405	1	90489723	90502772	AAEL002501-PA protein disulfide isomerase|protein_coding|1:9 0490045:90502515:1|gene:AAEL002501	YES	IN	1	3	0.588655
AAEL002700	0.193426	6.49809	0.00532115	0.0284982	-0.0577126	6.49809	0.412107	0.531864	-0.251138	6.49809	0.000326571	0.00096873	3	125764882	125781366	AAEL002700-PA |protein_coding|3:125765154:125780809:1|gene:AAEL002700	YES	IN	1	3	0.732536
AAEL003046	0.616049	11.2287	1.19581e-28	3.1323e-26	-0.282049	11.2287	3.55432e-07	1.97579e-06	-0.898098	11.2287	2.11894e-58	1.36688e-56	1	129110007	129146325	AAEL003046-PB saposin|protein_coding|1:129110206:129145946:1 |gene:AAEL003046	YES	OUT	1	3	0.594728
AAEL003294	1.29439	6.00672	2.03825e-37	1.11518e-34	-0.429158	6.00672	3.35521e-05	0.000134645	-1.72354	6.00672	1.25704e-62	9.13095e-61	3	340355818	340358440	AAEL003294-PB fibrinogen and fibronectin|protein_coding|3:34 0355864:340358357:1|gene:AAEL003294	YES	IN	1	3	0.954066
AAEL003408	0.979652	2.11449	1.40593e-06	2.37825e-05	-0.267378	2.11449	0.215456	0.31989	-1.24693	2.11449	2.38994e-09	1.46619e-08	3	349825680	349854172	AAEL003408-PA leucine-rich transmembrane protein|protein_cod ing|3:349849044:349853995:1|gene:AAEL003408	YES	IN	1	3	0.849016
AAEL003632	0.335825	3.09887	0.0468387	0.154591	-0.0635115	3.09887	0.716471	0.801083	-0.39932	3.09887	0.0184147	0.0366682	1	188950538	188956330	AAEL003632-PA CLIPB39: Clip-Domain Serine Protease family B.|protein_coding|1:188950795:188956318:1|gene:AAEL003632	YES	IN	1	3	0.580614
AAEL003658	0.455783	9.96266	8.35084e-10	2.65385e-08	-0.185214	9.96266	0.0126088	0.0293976	-0.640997	9.96266	7.36081e-18	8.94892e-17	3	65346007	65405296	AAEL003658-PB laminin beta-2 chain|protein_coding|3:65346924:65375277:-1|gene:AAEL003658	YES	IN	1	3	0.613851
AAEL005217	0.393279	3.80725	0.00440584	0.0243505	0.0870418	3.80725	0.538292	0.6515	-0.306228	3.80725	0.0278324	0.0525866	3	89571497	89572427	AAEL005217-PA membrin|protein_coding|3:89571573:89572267:-1| gene:AAEL005217	YES	IN	1	3	0.636682
AAEL006169	0.146641	8.03196	0.0266329	0.101461	0.0393931	8.03196	0.55261	0.663347	-0.107247	8.03196	0.105612	0.167845	1	126030009	126032003	AAEL006169-PA Lysosomal aspartic protease Precursor (EC 3.4. 23.-)|protein_coding|1:126030407:126031890:1|gene:AAEL006169	YES	OUT	1	3	0.748164
AAEL006805	0.979709	6.90036	2.70584e-37	1.36418e-34	0.0764886	6.90036	0.324754	0.444013	-0.903218	6.90036	7.1631e-32	1.9471e-30	3	368460018	368462540	AAEL006805-PA CYP9J2: cytochrome P450|protein_coding|3:368460585:368462258:-1|gene:AAEL006805	YES	OUT	1	3	0.984503
AAEL007344	0.76789	3.34941	8.96981e-07	1.59866e-05	-0.00957682	3.34941	0.95687	0.977219	-0.777439	3.34941	8.74571e-07	3.96008e-06	2	344610452	344612034	AAEL007344-PA |protein_coding|2:344610739:344611262:1|gene:AAEL007344	YES	IN	1	3	0.968736
AAEL007902	0.615247	6.92486	8.12147e-18	7.31271e-16	-0.0228646	6.92486	0.753632	0.82912	-0.638109	6.92486	6.7968e-19	8.78199e-18	2	474010055	474038395	AAEL007902-PB |protein_coding|2:474011002:474038206:1|gene:AAEL007902	YES	IN	1	3	0.984584
AAEL009192	1.05417	2.03029	9.27813e-07	1.64682e-05	-0.219856	2.03029	0.350019	0.470173	-1.27392	2.03029	8.78294e-09	5.07485e-08	2	97390048	97434173	AAEL009192-PA SCRASP1: Class A Scavenger Receptor (SRCR domain) with Serine Protease domain.|protein_coding|2:973902 02:97433988:-1|gene:AAEL009192	YES	IN	1	3	0.928217
AAEL009661	0.374957	5.60416	3.00891e-05	0.000354346	-0.149569	5.60416	0.101935	0.174412	-0.524523	5.60416	7.49264e-09	4.35551e-08	2	183440022	183440868	AAEL009661-PA |protein_coding|2:183440196:183440746:1|gene:AAEL009661	YES	OUT	1	3	0.595143
AAEL010060	0.122568	5.79952	0.0969062	0.261681	-0.0123715	5.79952	0.876066	0.921031	-0.134939	5.79952	0.0707046	0.11923	3	11214937	11217094	AAEL010060-PA signal recognition particle 68 kda protein|pro tein_coding|3:11215075:11216971:-1|gene:AAEL010060	YES	OUT	1	3	0.585511
AAEL010145	0.213333	8.26174	0.00237191	0.0146973	-0.0322807	8.26174	0.647095	0.745998	-0.245614	8.26174	0.000478692	0.00136923	2	265093814	265165056	AAEL010145-PC sodium/potassium-dependent ATPase beta-2 subun it|protein_coding|2:265095177:265147069:-1|gene:AAEL010145	YES	IN	1	3	0.738043
AAEL011421	0.2772	4.4715	0.0252623	0.0973984	0.0454278	4.4715	0.724382	0.80711	-0.231767	4.4715	0.0622597	0.106717	3	328802417	328804150	AAEL011421-PA multiple inositol polyphosphate phosphatase|pr otein_coding|3:328802580:328803963:-1|gene:AAEL011421	YES	OUT	1	3	0.547357
AAEL011803	1.08701	5.25185	4.80987e-37	2.18824e-34	0.456279	5.25185	1.88271e-07	1.08712e-06	-0.630717	5.25185	9.97492e-14	8.90735e-13	3	36086745	36304416	AAEL011803-PA prohibitin, putative|protein_coding|3:36087056 :36168972:-1|gene:AAEL011803	YES	OUT	1	3	0.746693
AAEL013461	0.175303	6.51274	0.0155852	0.0669243	-0.0428424	6.51274	0.558976	0.669501	-0.218145	6.51274	0.0027641	0.00673228	1	206397053	206400960	AAEL013461-PA parvin|protein_coding|1:206397481:206400889:-1 |gene:AAEL013461	YES	IN	1	3	0.650835
AAEL013989	0.368032	6.66675	1.12627e-06	1.93934e-05	-0.0791546	6.66675	0.29992	0.417248	-0.447185	6.66675	4.02495e-09	2.41107e-08	3	230482677	230489798	AAEL013989-PA protein translocation complex beta subunit, pu tative|protein_coding|3:230482930:230489465:1|gene:AAEL013989	YES	OUT	1	3	0.893911
AAEL014003	0.504137	7.20173	1.92123e-14	1.19476e-12	-0.182241	7.20173	0.00621323	0.0158428	-0.686377	7.20173	4.51289e-25	8.38913e-24	2	353103783	353339726	AAEL014003-PB |protein_coding|2:353104483:353330276:1|gene:AAEL014003	YES	IN	1	3	0.781792
AAEL019649	0.188324	8.91413	0.00914663	0.0439685	-0.0207887	8.91413	0.774633	0.844593	-0.209113	8.91413	0.0038455	0.00908209	2	431859991	431896767	AAEL019649-PA |protein_coding|2:431860197:431878527:-1|gene:AAEL019649	YES	OUT	1	3	0.775022
AAEL019794	0.130976	6.1726	0.0928419	0.254205	-0.00270879	6.1726	0.975637	0.989092	-0.133684	6.1726	0.0880902	0.14416	3	308489742	308599964	AAEL019794-PA |protein_coding|3:308492283:308516392:-1|gene:AAEL019794	YES	IN	1	3	0.622119
AAEL021693	0.502504	7.35468	1.62688e-14	1.01904e-12	0.00077141	7.35468	0.991358	0.996649	-0.501732	7.35468	2.19457e-14	2.07775e-13	2	30202574	30663575	AAEL021693-PA |protein_coding|2:30246266:30663575:1|gene:AAEL021693	YES	IN	1	3	0.989159
AAEL023060	0.205302	6.93508	0.00313118	0.018513	0.0348692	6.93508	0.618737	0.722264	-0.170432	6.93508	0.014506	0.0296781	2	13702958	13758015	AAEL023060-PA |protein_coding|2:13730221:13757807:1|gene:AAEL023060	YES	IN	1	3	0.807352
AAEL024406	0.930008	8.64699	1.98224e-21	2.55739e-19	-0.0999726	8.64699	0.305035	0.42262	-1.02998	8.64699	8.76066e-26	1.69792e-24	2	180600830	180653079	AAEL024406-PA |protein_coding|2:180600865:180652965:-1|gene:AAEL024406	YES	IN	1	3	0.972491
AAEL024410	0.174842	6.26655	0.0173254	0.0728491	-0.00589231	6.26655	0.940966	0.966524	-0.180733	6.26655	0.0145346	0.0297225	1	92087198	92272574	AAEL024410-PA |protein_coding|1:92196951:92271869:1|gene:AAEL024410	YES	IN	1	3	0.929413
AAEL026731	0.344244	4.15804	0.00816532	0.039944	-0.0689531	4.15804	0.609397	0.714642	-0.41319	4.15804	0.00168306	0.0043119	1	104196977	104199119	AAEL026731-PA |protein_coding|1:104197196:104199081:1|gene:AAEL026731	YES	OUT	1	3	0.729367
AAEL027179	0.865929	5.1522	1.19418e-16	9.73818e-15	0.197407	5.1522	0.0635921	0.116707	-0.668513	5.1522	1.64465e-10	1.12739e-09	3	373377319	373377835	AAEL027179-PA |protein_coding|3:373377378:373377768:-1|gene:AAEL027179	YES	OUT	1	3	0.914595
AAEL000208	0.299024	6.06495	6.1168e-06	8.82698e-05	0.00416525	6.06495	0.955499	0.975978	-0.294857	6.06495	9.52479e-06	3.71536e-05	3	212976558	212977635	AAEL000208-PA copii-coated vesicle membrane protein P24|protein_coding|3:212976674:212977497:1|gene:AAEL000208	YES	IN	2	3	0.912045
AAEL000370	0.137772	7.89324	0.0346596	0.123352	-0.024709	7.89324	0.706696	0.793542	-0.16248	7.89324	0.0129714	0.0269336	2	367756230	367808446	AAEL000370-PA acyl-CoA oxidase|protein_coding|2:367796624:36 7807426:1|gene:AAEL000370	YES	IN	2	3	0.787322
AAEL000750	0.351383	6.11721	7.11294e-06	0.000100629	-0.0993559	6.11721	0.210793	0.31437	-0.450736	6.11721	1.09578e-08	6.29362e-08	2	52125053	52139191	AAEL000750-PA |protein_coding|2:52125478:52138849:-1|gene:AAEL000750	YES	IN	2	3	0.785787
AAEL000863	0.496935	4.33841	3.44605e-05	0.000399299	-0.0847718	4.33841	0.490551	0.606967	-0.581697	4.33841	1.56496e-06	6.86328e-06	3	333861556	333864180	AAEL000863-PA SPASIC protein, putative|protein_coding|3:3338 62472:333863955:-1|gene:AAEL000863	YES	IN	2	3	0.893889
AAEL002253	0.295881	5.91774	8.39427e-05	0.000865872	-0.0192897	5.91774	0.801342	0.864545	-0.315169	5.91774	3.15684e-05	0.000113415	2	29571414	29979262	AAEL002253-PB beta-1,3-n-acetylglucosaminyltransferase radical fringe (o-fucosylpeptide 3-beta-n-acetylglucosaminyl transferase)|protein_coding|2:29572134:29978446:-1|gene:AAEL002253	YES	IN	2	3	0.80056
AAEL004233	0.277294	4.42381	0.0157165	0.067421	0.0102212	4.42381	0.934393	0.962345	-0.267068	4.42381	0.0211155	0.0413415	1	103850568	104339852	AAEL004233-PB |protein_coding|1:103951266:104339307:1|gene:AAEL004233	YES	IN	2	3	0.866627
AAEL005861	0.388951	9.71421	3.18086e-07	6.26319e-06	-0.0903928	9.71421	0.234839	0.342954	-0.479343	9.71421	3.14016e-10	2.09118e-09	3	218841554	218920299	AAEL005861-PB vacuolar sorting protein (vps)|protein_coding|3:218841995:218918960:1|gene:AAEL005861	YES	IN	2	3	0.878485
AAEL010065	0.364926	8.67878	4.405e-07	8.38697e-06	-0.112958	8.67878	0.118689	0.197263	-0.477883	8.67878	4.16567e-11	3.03353e-10	3	10698284	10700067	AAEL010065-PA protein disulfide-isomerase A6 precursor|prote in_coding|3:10698422:10699735:-1|gene:AAEL010065	YES	IN	2	3	0.719862
AAEL010765	0.353398	11.0264	7.00109e-12	3.05644e-10	-0.00809526	11.0264	0.875505	0.920665	-0.361493	11.0264	2.36648e-12	1.89757e-11	2	304686514	304736391	AAEL010765-PA |protein_coding|2:304687103:304736118:-1|gene:AAEL010765	YES	IN	2	3	0.982179
AAEL011038	0.265753	7.40694	9.40159e-05	0.000951608	0.0215714	7.40694	0.753035	0.828675	-0.244181	7.40694	0.000345268	0.0010179	2	177149857	177189036	AAEL011038-PA integrin alpha-ps|protein_coding|2:177150300:1 77171493:-1|gene:AAEL011038	YES	IN	2	3	0.933466
AAEL013936	0.803587	9.06782	7.61285e-25	1.34297e-22	0.16321	9.06782	0.0359371	0.0722587	-0.640377	9.06782	2.08786e-16	2.2932e-15	2	305830219	305919833	AAEL013936-PC SRPN4: Serine Protease Inhibitor (serpin) likely cleavage at I/S. Transcript A.|protein_coding|2:305831009:305919757:1|gene:AAEL013936	YES	IN	2	3	0.963679
AAEL019606	0.492031	5.87548	5.77268e-13	2.97018e-11	0.025042	5.87548	0.722282	0.805393	-0.466986	5.87548	1.14922e-11	8.75231e-11	2	370424758	370464527	AAEL019606-PA |protein_coding|2:370425710:370462492:1|gene:AAEL019606	YES	IN	2	3	0.977511
AAEL001803	0.241053	8.6678	0.000454697	0.00364338	-0.088533	8.6678	0.198949	0.29955	-0.329586	8.6678	1.71969e-06	7.49621e-06	2	374808210	374858347	AAEL001803-PB |protein_coding|2:374841266:374858128:1|gene:AAEL001803	YES	IN	3	3	0.543033
AAEL002043	0.347883	4.13356	0.00693637	0.035228	0.106471	4.13356	0.418677	0.537747	-0.241405	4.13356	0.062218	0.106667	2	119686613	119701198	AAEL002043-PA CYP305A5: cytochrome P450|protein_coding|2:119686970:119700912:1|gene:AAEL002043	YES	OUT	3	3	0.545189
AAEL002335	0.187995	8.41462	0.00661264	0.0339025	0.0107362	8.41462	0.877497	0.92175	-0.177259	8.41462	0.0105498	0.0224116	1	11206054	11283579	AAEL002335-PB atbf1|protein_coding|1:11245053:11282764:1|gene:AAEL002335	YES	IN	3	3	0.844906
AAEL002903	0.300589	5.68033	0.000185603	0.00168702	0.0204606	5.68033	0.806481	0.868363	-0.280126	5.68033	0.000532274	0.0015105	1	108022082	108115053	AAEL002903-PA p110: phosphatidylinositol 3-kinase catalytic subunit alpha, beta, delta|protein_coding|1:108022259:108052 601:-1|gene:AAEL002903	YES	IN	3	3	0.865691
AAEL007534	0.45536	6.76993	1.96802e-08	4.95965e-07	-0.167107	6.76993	0.041653	0.0819597	-0.622466	6.76993	2.53749e-14	2.39094e-13	3	100394991	100421826	AAEL007534-PA |protein_coding|3:100395364:100421477:1|gene:AAEL007534	YES	IN	3	3	0.718933
AAEL009048	0.304425	5.31597	0.000790807	0.00585752	-0.106352	5.31597	0.249759	0.360781	-0.410774	5.31597	7.32648e-06	2.91039e-05	2	160625517	160636653	AAEL009048-PA |protein_coding|2:160625694:160636085:1|gene:AAEL009048	YES	IN	3	3	0.626694
AAEL011972	0.197871	6.63168	0.00587846	0.0308521	-0.0233557	6.63168	0.750119	0.826411	-0.221226	6.63168	0.00219531	0.0054813	1	285549953	285560456	AAEL011972-PA actin binding protein, putative|protein_coding |1:285550059:285560299:1|gene:AAEL011972	YES	OUT	3	3	0.9258
AAEL012743	0.301754	4.92423	0.00166738	0.0109603	0.080932	4.92423	0.407491	0.527378	-0.220819	4.92423	0.0222205	0.0432697	3	53656036	53688691	AAEL012743-PA glycerol-3-phosphate acyltransferase|protein_c oding|3:53656858:53670856:-1|gene:AAEL012743	YES	OUT	3	3	0.601338
AAEL021904	1.24696	5.07469	1.1713e-34	4.40207e-32	0.308327	5.07469	0.00311472	0.00854176	-0.938625	5.07469	1.68475e-20	2.41508e-19	1	123490696	123516477	AAEL021904-PA |protein_coding|1:123496765:123516318:1|gene:AAEL021904	YES	IN	3	3	0.937547
AAEL002578	0.568737	4.92744	8.36696e-09	2.24609e-07	-0.250019	4.92744	0.0137618	0.031722	-0.818748	4.92744	3.15074e-16	3.41291e-15	3	256036486	256053031	AAEL002578-PB |protein_coding|3:256036833:256052529:1|gene:AAEL002578	YES	IN	4	3	0.521067
AAEL010956	0.835963	3.26995	1.58042e-06	2.62715e-05	-0.0480063	3.26994	0.800738	0.864118	-0.883937	3.26995	4.63651e-07	2.18886e-06	3	167658451	167691613	AAEL010956-PA |protein_coding|3:167683551:167691120:1|gene:AAEL010956	YES	IN	4	3	0.905877
AAEL013875	0.559396	9.92411	1.29001e-13	7.33606e-12	-0.0110232	9.92411	0.884015	0.926682	-0.570419	9.92411	4.39279e-14	4.0438e-13	2	122912511	122951912	AAEL013875-PA tetraspanin, putative|protein_coding|2:1229137 47:122951631:-1|gene:AAEL013875	YES	IN	4	3	0.990712
AAEL014526	0.356587	5.38508	8.2162e-06	0.000113633	-0.0153002	5.38508	0.852644	0.904215	-0.371883	5.38508	3.97861e-06	1.64002e-05	1	224308884	224330511	AAEL014526-PB sideroflexin 1,2,3|protein_coding|1:224309641:224330019:1|gene:AAEL014526	YES	IN	4	3	0.964088
AAEL000077	0.289615	6.75129	9.47728e-05	0.000955664	-0.0321727	6.75129	0.667781	0.761917	-0.321786	6.75129	1.56892e-05	5.92217e-05	3	104447534	104455919	AAEL000077-PA cation efflux protein/ zinc transporter|protei n_coding|3:104448040:104455481:1|gene:AAEL000077	YES	IN	5	3	0.904506
AAEL001048	0.226604	6.55897	0.00222961	0.0139355	-0.0625596	6.55897	0.40211	0.523275	-0.289163	6.55897	0.000103281	0.000340487	3	55483512	55485145	AAEL001048-PA short-chain dehydrogenase|protein_coding|3:554 83838:55484885:1|gene:AAEL001048	YES	OUT	5	3	0.672974
AAEL002317	0.221206	7.5531	0.00105803	0.00747799	-0.0448105	7.5531	0.510973	0.626682	-0.266016	7.5531	8.74427e-05	0.000291723	3	373286401	373542069	AAEL002317-PA InR: Insulin-like receptor Precursor (MIR)(EC 2.7.10.1)|protein_coding|3:373304135:373530593:-1|gene:AAEL002317	YES	IN	5	3	0.882748
AAEL008389	0.199371	6.10544	0.0123635	0.0556615	0.0637458	6.10544	0.427848	0.546361	-0.135624	6.10544	0.0902002	0.147195	3	224263610	224380161	AAEL008389-PB ankyrin repeat-rich membrane-spanning protein| protein_coding|3:224328108:224366834:1|gene:AAEL008389	YES	IN	5	3	0.583233
AAEL009092	0.29763	9.53351	8.7579e-05	0.000896958	0.0677875	9.53351	0.371969	0.493295	-0.229842	9.53351	0.00245046	0.00604157	3	135389992	135443848	AAEL009092-PA longevity assurance factor 1 (lag1)|protein_co ding|3:135391923:135443209:-1|gene:AAEL009092	YES	OUT	5	3	0.829666
AAEL013206	0.238323	3.97286	0.0670129	0.201673	0.0376247	3.97286	0.7773	0.847179	-0.200692	3.97286	0.127478	0.196553	3	297413142	297427084	AAEL013206-PA fgf receptor activating protein|protein_coding |3:297413304:297426750:1|gene:AAEL013206	YES	IN	5	3	0.578928
AAEL001495	0.194963	7.66294	0.00681779	0.0347687	0.0429305	7.66294	0.553694	0.664095	-0.152032	7.66294	0.0350921	0.0644574	2	262109347	262142939	AAEL001495-PA |protein_coding|2:262109872:262142733:1|gene:AAEL001495	YES	IN	6	3	0.624417
AAEL022296	0.509085	2.8726	0.00130756	0.00892073	0.118418	2.8726	0.475413	0.592911	-0.390644	2.8726	0.0144012	0.0295126	1	139904047	139923675	AAEL022296-PA |protein_coding|1:139910438:139923555:1|gene:AAEL022296	YES	OUT	6	3	0.902305
AAEL008632	0.341227	4.47185	0.00360156	0.0207684	0.0364544	4.47185	0.761025	0.834287	-0.304767	4.47185	0.00993071	0.021232	2	455591457	455609699	AAEL008632-PA ABC transporter|protein_coding|2:455606939:455 609620:1|gene:AAEL008632	YES	IN	8	3	0.736245
AAEL018306	0.211947	6.57729	0.0057665	0.0303752	0.00173287	6.57729	0.981729	0.99287	-0.210213	6.57729	0.0064497	0.0144358	1	248115799	248342783	AAEL018306-PA |protein_coding|1:248116693:248315399:-1|gene:AAEL018306	YES	IN	8	3	0.603129
AAEL001190	0.333819	5.56628	1.21002e-05	0.000160914	0.0145858	5.56628	0.854587	0.90583	-0.31923	5.56628	3.29658e-05	0.000118092	2	307225794	307231877	AAEL001190-PA |protein_coding|2:307226140:307231731:1|gene:AAEL001190	YES	OUT	9	3	0.946641
AAEL008656	0.355071	6.26029	1.57662e-06	2.62588e-05	-0.0060209	6.26029	0.937394	0.964049	-0.36109	6.26029	1.19273e-06	5.32024e-06	3	172618407	172624409	AAEL008656-PA UDP-galactose transporter|protein_coding|3:172 618580:172624180:1|gene:AAEL008656	YES	OUT	9	3	0.971204
AAEL001289	0.561342	8.84719	2.90696e-05	0.000343744	0.0463288	8.84719	0.729558	0.811413	-0.515013	8.84719	0.00012493	0.000404454	NIGP01001447	14967	52334	AAEL001289-PA permease, putative|protein_coding|NIGP01001447 :15215:51063:-1|gene:AAEL001289	YES	IN	12	3	0.552399
AAEL003064	0.201213	7.49255	0.0033438	0.0195825	-0.041828	7.49255	0.542917	0.655352	-0.243041	7.49255	0.000407482	0.00118157	2	212190444	212245063	AAEL003064-PB Putative permease of the major facilitator superfamily protein|protein_coding|2:212190587:212223222:-1| gene:AAEL003064	YES	IN	12	3	0.729421
AAEL006432	0.678884	6.09568	6.3994e-21	7.68284e-19	-0.196495	6.09568	0.00816145	0.0200533	-0.875375	6.09568	7.16881e-33	2.03171e-31	2	438935193	439212754	AAEL006432-PB sugar transporter|protein_coding|2:439196650:4 39211611:1|gene:AAEL006432	YES	IN	12	3	0.920456
AAEL007136	0.232446	5.75216	0.00111648	0.00782076	0.0218398	5.75216	0.767749	0.839522	-0.210604	5.75216	0.00334829	0.00801514	2	266895414	267053546	AAEL007136-PA sugar transporter|protein_coding|2:266895615:2 67025668:-1|gene:AAEL007136	YES	IN	12	3	0.937244
AAEL008406	0.505766	5.88958	2.50939e-13	1.3557e-11	-0.0895056	5.88958	0.208787	0.311648	-0.595269	5.88958	1.71192e-17	2.0439e-16	2	119926090	119949012	AAEL008406-PB cationic amino acid transporter|protein_coding |2:119947294:119948959:1|gene:AAEL008406	YES	IN	12	3	0.973595
AAEL000006	0.521997	2.98253	0.00136886	0.00926582	-0.02967	2.98253	0.888291	0.929891	-0.551642	2.98253	0.000901863	0.00246465	3	102799321	102808822	AAEL000006-PC phosphoenolpyruvate carboxykinase|protein_codi ng|3:102799514:102808682:1|gene:AAEL000006	NO	N/A	N/A	3	0.85941
AAEL000032	0.170594	11.0892	0.00191374	0.0122809	-0.0417823	11.0892	0.447516	0.564967	-0.212377	11.0892	0.000112903	0.000369285	3	102899488	102909521	AAEL000032-PE RpS6: 40S ribosomal protein S6|protein_coding|3:102899691:102909375:-1|gene:AAEL000032	NO	N/A	N/A	3	0.627529
AAEL000304	0.19714	7.83566	0.0023049	0.0143438	0.0174597	7.83566	0.788694	0.855654	-0.17968	7.83566	0.00557404	0.0127096	2	367856482	367886958	AAEL000304-PF |protein_coding|2:367870474:367886766:1|gene:AAEL000304	NO	N/A	N/A	3	0.970481
AAEL000626	0.336548	6.66941	4.63042e-06	6.88905e-05	-0.00459879	6.66941	0.953473	0.974672	-0.341145	6.66941	3.79545e-06	1.56825e-05	1	84649360	84672420	AAEL000626-PA |protein_coding|1:84649399:84649929:1|gene:AAEL000626	NO	N/A	N/A	3	0.969713
AAEL000656	0.3784	2.99448	0.0211452	0.0852516	0.0546662	2.99448	0.756146	0.830828	-0.323717	2.99448	0.0503068	0.0886728	3	394681516	394687403	AAEL000656-PA pangolin|protein_coding|3:394683171:394685426: 1|gene:AAEL000656	NO	N/A	N/A	3	0.523313
AAEL000721	0.210313	6.6717	0.00465166	0.025481	-0.0760326	6.6717	0.310001	0.428264	-0.286344	6.6717	0.000126146	0.000407532	2	52111383	52151957	AAEL000721-PA |protein_coding|2:52150541:52151932:1|gene:AAEL000721	NO	N/A	N/A	3	0.524471
AAEL000758	0.0502412	10.2883	0.475291	0.703134	-0.00571119	10.2883	0.935506	0.962795	-0.0559524	10.2883	0.426768	0.52602	3	244988789	245009918	AAEL000758-PB ubiquitin-activating enzyme E1|protein_coding|3:244989935:245009640:-1|gene:AAEL000758	NO	N/A	N/A	3	0.745065
AAEL000782	0.198313	4.49669	0.0702065	0.20871	-0.0331643	4.49669	0.770715	0.841595	-0.231474	4.49669	0.0363559	0.0664539	3	245141827	245142993	AAEL000782-PA |protein_coding|3:245141873:245142265:-1|gene:AAEL000782	NO	N/A	N/A	3	0.747086
AAEL000999	0.29376	6.74642	0.000195606	0.00175761	-0.0907008	6.74642	0.25491	0.366636	-0.38446	6.74642	1.24614e-06	5.5381e-06	2	10448498	10451176	AAEL000999-PA DNA replication licensing factor MCM7|protein_coding|2:10448716:10450995:-1|gene:AAEL000999	NO	N/A	N/A	3	0.660528
AAEL001032	0.119561	7.24354	0.0672293	0.202062	0.0289868	7.24354	0.660481	0.756353	-0.0905742	7.24354	0.166545	0.246551	3	55534470	55555431	AAEL001032-PA |protein_coding|3:55534750:55555052:-1|gene:AAEL001032	NO	N/A	N/A	3	0.605378
AAEL001036	0.110845	7.56328	0.092072	0.252417	0.0165526	7.56328	0.803075	0.865991	-0.0942921	7.56328	0.152888	0.229521	3	55529579	55564872	AAEL001036-PA ikappab kinase complex-associated protein|protein_coding|3:55557490:55564784:1|gene:AAEL001036	NO	N/A	N/A	3	0.662914
AAEL001100	0.261461	5.88311	0.000194273	0.00174927	-0.107699	5.88311	0.130635	0.213137	-0.369158	5.88311	1.90768e-07	9.41745e-07	3	406542217	406590396	AAEL001100-PB phosphoserine phosphatase|protein_coding|3:406 542256:406589901:-1|gene:AAEL001100	NO	N/A	N/A	3	0.519974
AAEL001318	0.346612	4.72976	0.00234714	0.0145647	-0.00241348	4.72976	0.991119	0.996649	-0.349021	4.72976	0.00237398	0.00587647	2	447702928	447716021	AAEL001318-PB CRAL/TRIO domain-containing protein|protein_co ding|2:447703173:447715534:-1|gene:AAEL001318	NO	N/A	N/A	3	0.694289
AAEL001339	0.262932	6.1397	0.000575351	0.00444842	0.0642125	6.1397	0.404302	0.524658	-0.198719	6.1397	0.00963237	0.0206401	3	47647069	47649108	AAEL001339-PA |protein_coding|3:47647180:47648941:-1|gene:AAEL001339	NO	N/A	N/A	3	0.768363
AAEL001371	0.181861	5.57718	0.016449	0.0700076	-0.0326383	5.57718	0.674439	0.767287	-0.214498	5.57718	0.00506566	0.0116596	2	118107790	118111531	AAEL001371-PA pre-mRNA cleavage factor im, 25kD subunit|prot ein_coding|2:118108177:118111275:-1|gene:AAEL001371	NO	N/A	N/A	3	0.881471
AAEL001396	0.0996794	6.66059	0.162521	0.368796	-0.0228155	6.66059	0.751212	0.827369	-0.122495	6.66059	0.0873565	0.143203	2	47801236	47847673	AAEL001396-PA mandelate racemase|protein_coding|2:47801706:4 7847527:1|gene:AAEL001396	NO	N/A	N/A	3	0.562779
AAEL001496	0.257463	6.39069	0.000357292	0.00293856	0.0425746	6.39069	0.560182	0.670481	-0.214887	6.39069	0.00300381	0.00726089	2	264572863	264585996	AAEL001496-PA Transcription elongation factor s-ii|protein_coding|2:264573075:264578270:1|gene:AAEL001496	NO	N/A	N/A	3	0.910376
AAEL001588	0.308727	6.78019	8.15975e-06	0.000113269	0.052481	6.78019	0.451376	0.568843	-0.256245	6.78019	0.000225839	0.000692898	2	22834238	22846813	AAEL001588-PA glutamate carboxypeptidase|protein_coding|2:22 834303:22846657:-1|gene:AAEL001588	NO	N/A	N/A	3	0.957971
AAEL001649	0.172391	6.4931	0.0179065	0.0745587	-0.0513676	6.4931	0.485117	0.601542	-0.223758	6.4931	0.00224637	0.00559262	2	300321366	300325055	AAEL001649-PA leucine aminopeptidase|protein_coding|2:300321 585:300324952:1|gene:AAEL001649	NO	N/A	N/A	3	0.61791
AAEL001706	0.249951	4.88085	0.0153335	0.0661059	-0.0164996	4.88085	0.882374	0.925299	-0.266448	4.88085	0.0104732	0.0222761	2	441771060	441771789	AAEL001706-PA p15-2a protein, putative|protein_coding|2:4417 71100:441771599:-1|gene:AAEL001706	NO	N/A	N/A	3	0.668317
AAEL001756	0.338799	4.2432	0.00420841	0.023566	-0.0749694	4.2432	0.538687	0.651793	-0.413761	4.2432	0.000544866	0.00154522	2	166790648	166793732	AAEL001756-PA anaphase-promoting complex subunit|protein_cod ing|2:166790691:166793547:-1|gene:AAEL001756	NO	N/A	N/A	3	0.900684
AAEL001864	0.288603	10.6854	2.01796e-07	4.15315e-06	0.0918183	10.6854	0.0981766	0.169085	-0.196785	10.6854	0.000393576	0.00114509	2	275195378	275206760	AAEL001864-PA eukaryotic translation initiation factor 4E binding protein (4EBP)|protein_coding|2:275196200:275206399: -1|gene:AAEL001864	NO	N/A	N/A	3	0.689492
AAEL001937	0.225523	7.68654	0.000523481	0.004095	0.0834616	7.68654	0.201112	0.302312	-0.142061	7.68654	0.0291121	0.0547412	3	226914837	226916745	AAEL001937-PB selenium-binding protein|protein_coding|3:2269 14931:226916575:1|gene:AAEL001937	NO	N/A	N/A	3	0.553531
AAEL002140	0.220509	5.97316	0.00154265	0.0102812	0.000234186	5.97316	0.997021	1	-0.220273	5.97316	0.00171988	0.00439452	1	243871570	243872323	AAEL002140-PA transcription initiation factor IIA (TFIIA), gamma chain|protein_coding|1:243871695:243872174:1|gene:AAEL002140	NO	N/A	N/A	3	0.811566
AAEL002170	0.224005	6.08062	0.000339195	0.00281112	-0.0629864	6.08062	0.322458	0.441871	-0.28699	6.08062	5.53913e-06	2.2374e-05	1	25178745	25215218	AAEL002170-PA phosphatidylinositol-phosphatidylcholine transfer protein, putative|protein_coding|1:25179110:2521459 2:1|gene:AAEL002170	NO	N/A	N/A	3	0.791592
AAEL002369	0.128106	5.35878	0.115962	0.298237	-0.0105809	5.35878	0.901315	0.938332	-0.138686	5.35878	0.0914215	0.148959	2	303124222	303152087	AAEL002369-PA |protein_coding|2:303124626:303148480:1|gene:AAEL002369	NO	N/A	N/A	3	0.556126
AAEL002701	0.208514	5.23916	0.0171068	0.0721675	0.0165278	5.23916	0.855292	0.906245	-0.191984	5.23916	0.0293758	0.0551769	3	125563310	125570115	AAEL002701-PA mannosyltransferase|protein_coding|3:125563600 :125569973:-1|gene:AAEL002701	NO	N/A	N/A	3	0.733689
AAEL002810	0.314072	5.41451	6.7393e-05	0.000722761	-0.108748	5.41451	0.178204	0.274092	-0.422817	5.41451	1.17762e-07	5.93892e-07	1	304883232	304885820	AAEL002810-PA DNA replication licensing factor MCM5|protein_coding|1:304883361:304885628:-1|gene:AAEL002810	NO	N/A	N/A	3	0.754447
AAEL002851	0.267343	11.0038	3.56461e-06	5.43431e-05	0.0550799	11.0038	0.33943	0.458944	-0.212263	11.0038	0.000233285	0.000713557	3	233420405	233438299	AAEL002851-PA Tubulin beta chain|protein_coding|3:233420867: 233438030:-1|gene:AAEL002851	NO	N/A	N/A	3	0.704949
AAEL002854	0.313194	4.53866	0.00398397	0.022559	0.0893928	4.53866	0.418291	0.537556	-0.223797	4.53866	0.0412161	0.0742543	3	234847066	234880510	AAEL002854-PA |protein_coding|3:234847389:234849035:-1|gene:AAEL002854	NO	N/A	N/A	3	0.776897
AAEL002890	0.113268	5.57051	0.155393	0.358478	0.00475951	5.57051	0.954555	0.975546	-0.108508	5.57051	0.177539	0.260022	1	108179568	108195471	AAEL002890-PA |protein_coding|1:108180290:108195152:-1|gene:AAEL002890	NO	N/A	N/A	3	0.50032
AAEL002918	0.285955	6.2081	0.000153314	0.00143115	0.0802181	6.2081	0.292456	0.408729	-0.205736	6.2081	0.00668328	0.0149162	1	108117777	108148925	AAEL002918-PB centaurin beta|protein_coding|1:108118318:108147056:1|gene:AAEL002918	NO	N/A	N/A	3	0.778366
AAEL003071	0.327404	7.46841	2.02202e-06	3.25481e-05	-0.0238267	7.46842	0.732964	0.813434	-0.35123	7.46841	3.78341e-07	1.80385e-06	2	213389755	213416758	AAEL003071-PA tRNA pseudouridine synthase D|protein_coding|2:213389992:213416651:-1|gene:AAEL003071	NO	N/A	N/A	3	0.940504
AAEL003108	0.107396	7.22975	0.094714	0.257861	0.00906465	7.22975	0.889278	0.93062	-0.0983307	7.22975	0.127496	0.196553	2	44120733	44159307	AAEL003108-PA protein-tyrosine phosphatase, non-receptor type nt5|protein_coding|2:44143339:44158710:1|gene:AAEL003108	NO	N/A	N/A	3	0.784317
AAEL003509	0.168081	6.74467	0.0149679	0.0647884	-0.0170133	6.74467	0.808242	0.869826	-0.185094	6.74467	0.00765082	0.0168151	3	263572355	263586894	AAEL003509-PB smap1|protein_coding|3:263573386:263574860:-1| gene:AAEL003509	NO	N/A	N/A	3	0.936554
AAEL003824	0.311011	6.57941	2.68042e-05	0.000320464	0.0750996	6.57941	0.315207	0.433585	-0.23591	6.57941	0.00148802	0.00386027	3	342579462	342657864	AAEL003824-PA |protein_coding|3:342581017:342657134:-1|gene:AAEL003824	NO	N/A	N/A	3	0.852682
AAEL003906	0.28419	4.94615	0.00237885	0.0147289	-0.0617777	4.94615	0.520552	0.635354	-0.345963	4.94615	0.000253387	0.000767441	1	250557448	250575546	AAEL003906-PA endonuclease iii|protein_coding|1:250557552:250575341:-1|gene:AAEL003906	NO	N/A	N/A	3	0.744277
AAEL003921	0.270542	4.84729	0.0049298	0.0267503	-0.0954658	4.84729	0.333313	0.452657	-0.366004	4.84729	0.00017161	0.000541386	1	250573889	250574549	AAEL003921-PA ubiquitin, putative|protein_coding|1:250574004 :250574479:1|gene:AAEL003921	NO	N/A	N/A	3	0.583751
AAEL003922	0.337608	4.61376	0.00224007	0.0139907	0.123411	4.61376	0.271585	0.385354	-0.214193	4.61376	0.0535161	0.0935667	1	250501732	250506914	AAEL003922-PA |protein_coding|1:250501761:250506818:-1|gene:AAEL003922	NO	N/A	N/A	3	0.558696
AAEL003938	0.288024	5.40292	0.000617936	0.00471858	-0.0709119	5.40292	0.40944	0.529265	-0.358933	5.40292	2.39562e-05	8.79018e-05	3	26148669	26150222	AAEL003938-PA mRNA cleavage stimulating factor, 50kD-subunit, putative|protein_coding|3:26148781:26150132:1| gene:AAEL003938	NO	N/A	N/A	3	0.668681
AAEL003951	0.425161	5.05729	7.1588e-07	1.29458e-05	0.115448	5.05729	0.187011	0.284901	-0.309709	5.05729	0.000330047	0.00097837	3	267722243	267727870	AAEL003951-PB |protein_coding|3:267722310:267727601:-1|gene:AAEL003951	NO	N/A	N/A	3	0.92185
AAEL004034	0.176141	3.94206	0.172789	0.384544	0.0264034	3.94206	0.842712	0.896873	-0.149733	3.94206	0.252855	0.347429	3	166151635	166152322	AAEL004034-PA mRpS6: mitochondrial ribosomal protein, S6, pu tative|protein_coding|3:166151691:166152200:-1|gene:AAEL004034	NO	N/A	N/A	3	0.564038
AAEL004086	0.205209	6.09927	0.0124326	0.0557982	-0.0459098	6.09927	0.584382	0.692351	-0.251118	6.09927	0.00239953	0.00593463	3	401735271	401736742	AAEL004086-PB aldo-keto reductase|protein_coding|3:401735351 :401736605:-1|gene:AAEL004086	NO	N/A	N/A	3	0.637392
AAEL004284	0.248143	6.0452	0.000262968	0.00225729	-0.0495425	6.0452	0.474361	0.591856	-0.297684	6.0452	1.42905e-05	5.43934e-05	2	276975124	276984756	AAEL004284-PA mitochondrial ATPase inhibitor, putative|prote in_coding|2:276975237:276984615:1|gene:AAEL004284	NO	N/A	N/A	3	0.786011
AAEL004288	0.227754	6.0495	0.00105259	0.00744569	0.0522267	6.0495	0.46109	0.578303	-0.175526	6.0495	0.0119172	0.0249847	2	293458385	293459540	AAEL004288-PA protein phsophatase-2a|protein_coding|2:293458 477:293459391:-1|gene:AAEL004288	NO	N/A	N/A	3	0.63321
AAEL004425	0.212788	5.113	0.0134202	0.0592465	-0.0378598	5.113	0.668819	0.762403	-0.250646	5.113	0.0039389	0.00927481	3	205790265	205811366	AAEL004425-PA ctg4a|protein_coding|3:205790449:205811154:1|gene:AAEL004425	NO	N/A	N/A	3	0.819093
AAEL004529	0.332121	4.4559	0.0039831	0.022559	0.0828731	4.4559	0.481353	0.597905	-0.249243	4.4559	0.0317173	0.059049	2	310192264	310193652	AAEL004529-PA glyoxylate/hydroxypyruvate reductase|protein_c oding|2:310192331:310193506:1|gene:AAEL004529	NO	N/A	N/A	3	0.820742
AAEL004557	0.485153	3.97783	0.000154506	0.00144073	-0.0488752	3.97783	0.712302	0.79797	-0.534016	3.97783	3.67831e-05	0.000130953	1	220500671	220501915	AAEL004557-PB sulfotransferase (sult)|protein_coding|1:22050 0733:220501784:1|gene:AAEL004557	NO	N/A	N/A	3	0.89876
AAEL004567	0.31649	6.75019	1.33936e-05	0.000175682	0.0244512	6.75019	0.742186	0.820352	-0.292037	6.75019	6.17088e-05	0.000211252	1	144662309	144726653	AAEL004567-PA fermitin, putative|protein_coding|1:144662917: 144726076:-1|gene:AAEL004567	NO	N/A	N/A	3	0.928316
AAEL004607	0.257081	6.24893	0.000445622	0.0035801	-0.08227	6.24893	0.268194	0.381545	-0.339349	6.24893	4.25446e-06	1.74706e-05	1	307213477	307222639	AAEL004607-PA Adenylyltransferase and sulfurtransferase MOCS3 (Molybdenum cofactor synthesis protein 3) [Includes Adenylyltransferase MOCS3(EC 2.7.7.-)(Sulfur carrier protein MOCS2A adenylyltransferase)(EC 2.7.7.n4);Sulfurtransferase MOCS3(EC 2.8.1.-)(Sulfur carrier protein MOCS2A sulfurtransferase)(EC 2.8.1.n1)]|prot ein_coding|1:307213529:307222466:-1|gene:AAEL004607	NO	N/A	N/A	3	0.774035
AAEL004918	0.217511	7.57983	0.00258381	0.0157396	-0.0137924	7.57983	0.851677	0.903512	-0.231303	7.57983	0.00140213	0.00366462	2	260260379	260294440	AAEL004918-PA brat protein|protein_coding|2:260262283:260264 997:1|gene:AAEL004918	NO	N/A	N/A	3	0.768076
AAEL004997	0.21062	6.14209	0.00928136	0.0444477	-0.0340264	6.14209	0.676305	0.768904	-0.244645	6.14209	0.00262423	0.00643695	2	281709033	281710345	AAEL004997-PA U3 small nucleolar ribonucleoprotein protein imp4|protein_coding|2:281709199:281710299:1|gene:AAEL004997	NO	N/A	N/A	3	0.673023
AAEL005092	0.152535	6.95689	0.0235049	0.0923107	-0.00575229	6.95689	0.934512	0.962345	-0.158287	6.95689	0.0192715	0.0381633	3	82780373	82809229	AAEL005092-PA n-myristoyl transferase|protein_coding|3:82780 743:82808880:1|gene:AAEL005092	NO	N/A	N/A	3	0.897845
AAEL005208	0.229409	4.2693	0.0631336	0.192654	-0.0340134	4.2693	0.794688	0.859628	-0.263418	4.2693	0.0348373	0.0640438	2	229001	237705	AAEL005208-PA |protein_coding|2:229031:237571:-1|gene:AAEL005208	NO	N/A	N/A	3	0.596808
AAEL005263	0.245147	4.03263	0.0781509	0.225382	-0.0513111	4.03263	0.720616	0.804262	-0.296452	4.03263	0.0346038	0.0636958	2	69352194	69352819	AAEL005263-PA U3 small nucleolar ribonucleoprotein protein IMP3 (U3 snoRNP protein IMP3), putative|protein_coding|2:693 52217:69352819:-1|gene:AAEL005263	NO	N/A	N/A	3	0.511536
AAEL005277	0.233008	8.12061	0.000974995	0.00697093	-0.0724704	8.12061	0.307186	0.425123	-0.305478	8.12061	1.61972e-05	6.10592e-05	2	69318522	69338170	AAEL005277-PB |protein_coding|2:69318988:69337931:1|gene:AAEL005277	NO	N/A	N/A	3	0.651083
AAEL005288	0.208873	5.56692	0.0126876	0.0567206	-0.076509	5.56692	0.371101	0.492447	-0.28538	5.56692	0.0007483	0.0020745	3	308542650	308543574	AAEL005288-PA |protein_coding|3:308542809:308543522:1|gene:AAEL005288	NO	N/A	N/A	3	0.544352
AAEL005384	0.14309	6.90058	0.0354607	0.125675	-0.00240412	6.90058	0.974966	0.988752	-0.145494	6.90058	0.0333389	0.061709	3	235711305	235733170	AAEL005384-PA phosphoribosylformylglycinamidine synthase, pu tative|protein_coding|3:235711371:235733017:-1|gene:AAEL005384	NO	N/A	N/A	3	0.814285
AAEL005567	0.158202	6.56916	0.0302822	0.111624	-0.0278182	6.56916	0.707927	0.794821	-0.18602	6.56916	0.0113054	0.0238078	3	41302	44989	AAEL005567-PC nucleosome assembly protein|protein_coding|3:43502:44792:1|gene:AAEL005567	NO	N/A	N/A	3	0.71146
AAEL005635	0.152503	5.75771	0.0397394	0.136801	0.0334291	5.75771	0.657191	0.754188	-0.119073	5.75771	0.110939	0.17528	1	47353105	47354696	AAEL005635-PA nucleoporin|protein_coding|1:47353197:47354435 :-1|gene:AAEL005635	NO	N/A	N/A	3	0.569807
AAEL005719	0.131628	5.21345	0.121089	0.307128	0.0051468	5.21345	0.959566	0.978999	-0.12648	5.21345	0.138642	0.211361	1	123590465	123592973	AAEL005719-PA cleavage stimulation factor|protein_coding|1:1 23590683:123592845:1|gene:AAEL005719	NO	N/A	N/A	3	0.573343
AAEL005749	0.533563	5.94774	1.50633e-12	7.27415e-11	-0.0446699	5.94774	0.565577	0.675255	-0.578229	5.94774	2.93398e-14	2.74177e-13	2	436191252	436213341	AAEL005749-PA lysosomal alpha-mannosidase (mannosidase alpha class 2b member 1)|protein_coding|2:436191484:436213303:1|gene:AAEL005749	NO	N/A	N/A	3	0.876852
AAEL005832	0.329479	8.38155	1.6892e-06	2.76542e-05	0.0585254	8.38155	0.395922	0.517128	-0.270953	8.38155	8.38528e-05	0.000280939	1	22373487	22472859	AAEL005832-PA programmed cell death|protein_coding|1:22397868:22470922:1|gene:AAEL005832	NO	N/A	N/A	3	0.946106
AAEL006069	0.535723	5.97059	1.24707e-12	6.15982e-11	0.00660748	5.97059	0.93287	0.961226	-0.529112	5.97059	3.27706e-12	2.5988e-11	1	184360545	184411193	AAEL006069-PB |protein_coding|1:184360810:184389103:-1|gene:AAEL006069	NO	N/A	N/A	3	0.969103
AAEL006095	0.600204	9.94748	2.43612e-14	1.48295e-12	0.171139	9.94748	0.0293128	0.0606026	-0.429065	9.94748	4.7847e-08	2.53736e-07	3	307449267	307467825	AAEL006095-PA Gelsolin precursor|protein_coding|3:307449422: 307467706:1|gene:AAEL006095	NO	N/A	N/A	3	0.886192
AAEL006129	0.306236	6.61408	6.03777e-05	0.000658139	0.0542557	6.61408	0.480311	0.596852	-0.251979	6.61408	0.00100554	0.00272386	3	68745085	68760448	AAEL006129-PA Deoxyhypusine hydroxylase|protein_coding|3:687 45209:68760412:1|gene:AAEL006129	NO	N/A	N/A	3	0.866641
AAEL006144	0.231878	5.20905	0.0112509	0.0517303	-0.0662257	5.20905	0.479154	0.596029	-0.298102	5.20905	0.00125288	0.00331548	3	69391509	69405606	AAEL006144-PA IPPI: isopentenyl-diphosphate delta isomerase| protein_coding|3:69391754:69405408:1|gene:AAEL006144	NO	N/A	N/A	3	0.548647
AAEL006172	0.21614	5.29068	0.0095569	0.045415	-0.076375	5.29068	0.368103	0.48943	-0.292513	5.29068	0.000515755	0.00146699	3	140487188	140494867	AAEL006172-PB |protein_coding|3:140487265:140494728:-1|gene:AAEL006172	NO	N/A	N/A	3	0.525014
AAEL006193	0.215948	4.98468	0.0228416	0.0901994	0.00195474	4.98468	0.987164	0.995572	-0.213991	4.98468	0.0253808	0.0485379	1	224661100	224662450	AAEL006193-PA Med4: Mediator of RNA polymerase II transcription subunit 4 (Med4)|protein_coding|1:224661428:22 4662282:-1|gene:AAEL006193	NO	N/A	N/A	3	0.610383
AAEL006247	0.30772	5.65542	3.54315e-05	0.000408905	-0.0531598	5.65542	0.484007	0.60051	-0.360877	5.65542	1.55494e-06	6.82624e-06	3	63126574	63176091	AAEL006247-PA |protein_coding|3:63173882:63175318:1|gene:AAEL006247	NO	N/A	N/A	3	0.900296
AAEL006416	0.418717	4.13178	0.00104688	0.00741133	-0.110304	4.13178	0.399108	0.520424	-0.529011	4.13178	4.15157e-05	0.000146176	2	112889467	112905205	AAEL006416-PB glycine rich RNA binding protein, putative|pro tein_coding|2:112889908:112904975:-1|gene:AAEL006416	NO	N/A	N/A	3	0.822616
AAEL006619	0.312652	8.04287	5.31699e-06	7.78984e-05	0.0561855	8.04287	0.414928	0.534629	-0.256466	8.04287	0.000191912	0.000599743	2	464185774	464414135	AAEL006619-PA |protein_coding|2:464187889:464213030:-1|gene:AAEL006619	NO	N/A	N/A	3	0.931172
AAEL006642	0.511439	11.6077	2.83058e-21	3.59817e-19	0.127477	11.6077	0.0180569	0.0400004	-0.383963	11.6077	1.11477e-12	9.22995e-12	3	148473571	148476079	AAEL006642-PA Tubulin alpha chain|protein_coding|3:148473673 :148475940:-1|gene:AAEL006642	NO	N/A	N/A	3	0.924288
AAEL006721	0.173716	9.19596	0.0129226	0.0575164	0.0208967	9.19596	0.765447	0.837853	-0.152819	9.19596	0.028855	0.0543405	2	85048121	85110829	AAEL006721-PB 2-oxoglutarate dehydrogenase|protein_coding|2: 85072428:85097945:1|gene:AAEL006721	NO	N/A	N/A	3	0.901417
AAEL006808	0.227061	6.81369	0.00271818	0.0163963	-0.0791665	6.81369	0.299481	0.416795	-0.306226	6.81369	5.71448e-05	0.000196718	3	368272843	368283847	AAEL006808-PA |protein_coding|3:368273140:368274758:-1|gene:AAEL006808	NO	N/A	N/A	3	0.546879
AAEL006854	0.439325	7.90189	2.63398e-10	8.92365e-09	0.0659186	7.90189	0.344699	0.464444	-0.373406	7.90189	8.11102e-08	4.16587e-07	3	370350600	370365285	AAEL006854-PA Niemann-Pick Type C-2, putative|protein_coding |3:370351043:370365168:-1|gene:AAEL006854	NO	N/A	N/A	3	0.943861
AAEL006880	0.232297	3.90465	0.0761801	0.221107	-0.0563474	3.90465	0.678588	0.770756	-0.288638	3.90465	0.0293117	0.0550762	2	24476498	24544898	AAEL006880-PC Rab32|protein_coding|2:24476912:24504808:-1|gene:AAEL006880	NO	N/A	N/A	3	0.682038
AAEL006982	0.624066	2.91636	0.00162299	0.0107503	-0.0893153	2.91636	0.661834	0.757047	-0.713349	2.91636	0.000374206	0.00109241	2	399076057	399083147	AAEL006982-PA lipase|protein_coding|2:399077488:399083111:1| gene:AAEL006982	NO	N/A	N/A	3	0.665003
AAEL007042	0.111703	9.69716	0.111865	0.29064	-0.033627	9.69716	0.632511	0.733587	-0.14533	9.69716	0.0387169	0.0703381	3	299801259	299816294	AAEL007042-PC far upstream (fuse) binding protein|protein_co ding|3:299807284:299815726:-1|gene:AAEL007042	NO	N/A	N/A	3	0.71572
AAEL007114	0.316308	6.13143	2.4184e-05	0.000293605	-0.0917503	6.13143	0.227354	0.334511	-0.408056	6.13143	6.52878e-08	3.39764e-07	2	277381200	277521880	AAEL007114-PA |protein_coding|2:277381889:277409566:-1|gene:AAEL007114	NO	N/A	N/A	3	0.807403
AAEL007134	0.234816	5.51792	0.00347823	0.0202055	0.0187513	5.51792	0.821801	0.879926	-0.216063	5.51792	0.00757906	0.0166871	3	69955598	69983489	AAEL007134-PA |protein_coding|3:69955935:69983188:-1|gene:AAEL007134	NO	N/A	N/A	3	0.78484
AAEL007206	0.884429	9.55337	8.04026e-25	1.39e-22	-0.440411	9.55337	2.79279e-07	1.57577e-06	-1.32484	9.55337	1.532e-52	8.27662e-51	2	77402517	77413643	AAEL007206-PA |protein_coding|2:77403943:77413208:-1|gene:AAEL007206	NO	N/A	N/A	3	0.633253
AAEL007252	0.154477	6.64202	0.0487953	0.159045	-0.00302699	6.64202	0.970225	0.985386	-0.157504	6.64202	0.0452018	0.0806782	3	390214035	390229412	AAEL007252-PA sin3a-associated protein sap130|protein_coding |3:390214762:390228295:1|gene:AAEL007252	NO	N/A	N/A	3	0.604521
AAEL007403	0.337604	4.25562	0.00839572	0.040886	-0.0898296	4.25562	0.492787	0.608869	-0.427426	4.25562	0.000943411	0.00257126	3	408189701	408229676	AAEL007403-PA |protein_coding|3:408190214:408229304:1|gene:AAEL007403	NO	N/A	N/A	3	0.670911
AAEL007501	0.376663	5.50536	5.95825e-06	8.62698e-05	-0.0382489	5.50536	0.654272	0.751712	-0.414909	5.50536	7.5904e-07	3.45687e-06	1	216350130	216374918	AAEL007501-PA nikI, nikkomycin biosynthesis protein P6, puta tive|protein_coding|1:216372757:216374733:-1|gene:AAEL007501	NO	N/A	N/A	3	0.869284
AAEL007554	0.253296	5.10684	0.00422078	0.0235993	-0.0792829	5.10684	0.378023	0.499638	-0.332575	5.10684	0.000197835	0.000615841	2	326973021	326976089	AAEL007554-PA |protein_coding|2:326973157:326975911:-1|gene:AAEL007554	NO	N/A	N/A	3	0.628752
AAEL007801	0.40366	4.28125	0.00171093	0.0112129	-0.113358	4.28125	0.389864	0.510913	-0.517009	4.28125	6.98999e-05	0.000236854	3	151641703	151648120	AAEL007801-PA exonuclease|protein_coding|3:151641755:1516481 14:1|gene:AAEL007801	NO	N/A	N/A	3	0.633527
AAEL008131	0.191267	7.11267	0.00433411	0.024	-0.052001	7.11267	0.441178	0.558833	-0.243268	7.11267	0.000302789	0.00090627	3	108044170	108057448	AAEL008131-PA cytidylate kinase|protein_coding|3:108044635:1 08057296:-1|gene:AAEL008131	NO	N/A	N/A	3	0.790669
AAEL008171	0.0999412	8.65555	0.130071	0.320793	-0.016881	8.65555	0.798958	0.862664	-0.116822	8.65555	0.0772193	0.128685	3	10244067	10301248	AAEL008171-PA double-stranded RNA-binding protein zn72d|protein_coding|3:10252183:10299912:1|gene:AAEL008171	NO	N/A	N/A	3	0.939564
AAEL008569	0.597614	6.42395	1.16635e-16	9.60186e-15	-0.05409	6.42395	0.462218	0.579297	-0.651702	6.42395	2.84126e-19	3.74389e-18	2	157204630	157235489	AAEL008569-PB |protein_coding|2:157219227:157235033:1|gene:AAEL008569	NO	N/A	N/A	3	0.986274
AAEL008737	0.292965	5.4264	0.000708214	0.00531868	-0.0296571	5.4264	0.738919	0.817825	-0.322619	5.4264	0.000216063	0.000665829	3	280337101	280339665	AAEL008737-PA |protein_coding|3:280338279:280339374:-1|gene:AAEL008737	NO	N/A	N/A	3	0.796495
AAEL008853	0.329222	7.93408	6.72743e-06	9.64376e-05	-0.0593753	7.93408	0.418925	0.537827	-0.388596	7.93408	1.15576e-07	5.84234e-07	2	240807537	240884495	AAEL008853-PA choline/ethanolamine kinase|protein_coding|2:2 40808100:240884014:1|gene:AAEL008853	NO	N/A	N/A	3	0.801605
AAEL008953	0.14131	9.67191	0.0466347	0.154094	0.0269827	9.67191	0.704176	0.791415	-0.114327	9.67191	0.107673	0.170713	1	81305997	81350960	AAEL008953-PC |protein_coding|1:81337757:81350026:1|gene:AAEL008953	NO	N/A	N/A	3	0.784205
AAEL009059	0.203549	7.21384	0.00212475	0.0134159	0.065742	7.21384	0.322893	0.442267	-0.137807	7.21384	0.0381784	0.0694327	2	270330432	270333043	AAEL009059-PA arp2/3 complex 16 kd subunit (P16-arc)|protein _coding|2:270330678:270332898:1|gene:AAEL009059	NO	N/A	N/A	3	0.561014
AAEL009380	0.649712	8.03924	4.23091e-19	4.40626e-17	0.145193	8.03924	0.0460606	0.089071	-0.504519	8.03924	4.00481e-12	3.15566e-11	3	8139522	8504874	AAEL009380-PA phospholipase c beta|protein_coding|3:8353529:8504153:1|gene:AAEL009380	NO	N/A	N/A	3	0.942306
AAEL009384	0.747415	7.57063	1.0083e-23	1.61403e-21	0.223851	7.57063	0.00267204	0.00746512	-0.523562	7.57063	1.87569e-12	1.52957e-11	3	8158773	8160684	AAEL009384-PA fibrinogen and fibronectin|protein_coding|3:81 59407:8160552:1|gene:AAEL009384	NO	N/A	N/A	3	0.88852
AAEL009422	0.416304	8.90467	4.40771e-09	1.24511e-07	0.132121	8.90467	0.0625792	0.115142	-0.284183	8.90467	6.16591e-05	0.000211165	2	151831511	151880907	AAEL009422-PD |protein_coding|2:151833130:151874752:-1|gene:AAEL009422	NO	N/A	N/A	3	0.775993
AAEL009448	0.377304	2.83329	0.0196659	0.0802761	0.0815229	2.83329	0.627399	0.72893	-0.295762	2.83329	0.0685909	0.116209	3	23333349	23334838	AAEL009448-PB |protein_coding|3:23333851:23334723:-1|gene:AAEL009448	NO	N/A	N/A	3	0.834245
AAEL009733	0.0952984	8.2082	0.149914	0.351943	0.00145783	8.2082	0.983395	0.993666	-0.0938405	8.2082	0.156889	0.234344	2	68615478	68629091	AAEL009733-PA |protein_coding|2:68616159:68616737:1|gene:AAEL009733	NO	N/A	N/A	3	0.843844
AAEL009754	0.0663911	6.28992	0.340475	0.582385	0.0101412	6.28992	0.886975	0.928884	-0.0562496	6.28992	0.422354	0.521845	3	284483289	284499156	AAEL009754-PA endophilin b|protein_coding|3:284484499:284498887:-1|gene:AAEL009754	NO	N/A	N/A	3	0.920017
AAEL009773	0.293246	5.62466	0.000307341	0.00259439	-0.0749311	5.62466	0.36423	0.48564	-0.368174	5.62466	7.03868e-06	2.80509e-05	1	67606008	67638153	AAEL009773-PA geminin, putative|protein_coding|1:67606114:67 638013:-1|gene:AAEL009773	NO	N/A	N/A	3	0.742754
AAEL009874	0.166268	7.19051	0.0111	0.051118	-0.0106582	7.19051	0.87335	0.919333	-0.176926	7.19051	0.00711583	0.0157756	1	92713182	92805545	AAEL009874-PB |protein_coding|1:92714558:92800046:-1|gene:AAEL009874	NO	N/A	N/A	3	0.892576
AAEL010294	0.250673	8.99503	0.000285173	0.00241908	0.0532586	8.99503	0.441187	0.558833	-0.197415	8.99503	0.00429577	0.0100331	2	341160180	341232425	AAEL010294-PB membrane-associated guanylate kinase (maguk)|p rotein_coding|2:341195387:341231382:1|gene:AAEL010294	NO	N/A	N/A	3	0.925265
AAEL010312	0.122199	7.46211	0.0642174	0.195319	0.00131399	7.46211	0.985399	0.994756	-0.120885	7.46211	0.0679431	0.11527	3	408980298	409014183	AAEL010312-PA |protein_coding|3:408980572:409014004:-1|gene:AAEL010312	NO	N/A	N/A	3	0.690993
AAEL010398	0.620035	5.24355	4.17802e-14	2.50798e-12	0.240272	5.24355	0.00406225	0.0109016	-0.379759	5.24355	3.79119e-06	1.56724e-05	3	13905521	13918540	AAEL010398-PA |protein_coding|3:13905559:13905953:-1|gene:AAEL010398	NO	N/A	N/A	3	0.689491
AAEL010405	1.60059	3.52611	5.24081e-20	5.96073e-18	0.744441	3.52611	2.68623e-05	0.000109994	-0.856106	3.52611	4.99306e-07	2.34056e-06	1	268784620	268844948	AAEL010405-PB alkyldihydroxyacetonephosphate synthase|protei n_coding|1:268784808:268844352:-1|gene:AAEL010405	NO	N/A	N/A	3	0.613136
AAEL010677	0.243212	5.80031	0.00263472	0.0159879	0.0215462	5.80031	0.795953	0.860673	-0.221664	5.80031	0.0063944	0.0143269	2	136017452	136018465	AAEL010677-PA oxidoreductase|protein_coding|2:136017598:1360 18393:-1|gene:AAEL010677	NO	N/A	N/A	3	0.580595
AAEL010688	0.308493	4.0541	0.0202229	0.0823008	0.00727185	4.0541	0.967499	0.984313	-0.301215	4.0541	0.0241267	0.0465158	2	418160930	418204434	AAEL010688-PA MRAS2, putative|protein_coding|2:418194193:418 202760:1|gene:AAEL010688	NO	N/A	N/A	3	0.714761
AAEL010892	0.252238	5.94346	0.000211053	0.0018769	0.0490193	5.94346	0.47725	0.594516	-0.203217	5.94346	0.00304452	0.00735107	1	217952947	217995164	AAEL010892-PA |protein_coding|1:217953817:217995020:-1|gene:AAEL010892	NO	N/A	N/A	3	0.827443
AAEL010909	0.256144	3.75699	0.0716296	0.211609	-0.0671328	3.75699	0.646787	0.745742	-0.323269	3.75699	0.0243114	0.0467931	3	359851469	359852606	AAEL010909-PA |protein_coding|3:359851730:359852146:-1|gene:AAEL010909	NO	N/A	N/A	3	0.57118
AAEL010942	0.671659	3.99314	7.14875e-07	1.29458e-05	-0.00112282	3.99314	1	1	-0.672766	3.99314	8.38463e-07	3.80455e-06	3	167650185	167713770	AAEL010942-PA kinesin-like protein KIF3A|protein_coding|3:16 7650970:167713632:-1|gene:AAEL010942	NO	N/A	N/A	3	0.931211
AAEL011007	0.275485	7.21681	7.12574e-05	0.000757625	-0.000342856	7.21681	0.997921	1	-0.275827	7.21681	7.37771e-05	0.000248434	2	146421863	146422915	AAEL011007-PA fibrinogen and fibronectin|protein_coding|2:14 6421978:146422874:-1|gene:AAEL011007	NO	N/A	N/A	3	0.918754
AAEL011021	0.36621	3.86698	0.00945486	0.04506	0.102886	3.86698	0.47614	0.593491	-0.263315	3.86698	0.0635406	0.108698	1	73768473	73769647	AAEL011021-PA |protein_coding|1:73768576:73769548:1|gene:AAEL011021	NO	N/A	N/A	3	0.52565
AAEL011090	0.301934	6.18219	6.63648e-05	0.000712618	0.00261221	6.18218	0.973746	0.988034	-0.29932	6.18219	8.47162e-05	0.000283502	2	232148813	232158259	AAEL011090-PA complement component|protein_coding|2:23214887 0:232158098:-1|gene:AAEL011090	NO	N/A	N/A	3	0.978653
AAEL011162	0.176089	4.73928	0.0941984	0.256781	0.00825659	4.73928	0.945434	0.968974	-0.16783	4.73928	0.112766	0.177581	3	194068816	194075824	AAEL011162-PA Anaphase Promoting Complex, putative|protein_c oding|3:194068991:194075656:1|gene:AAEL011162	NO	N/A	N/A	3	0.589727
AAEL011180	0.305272	7.69626	4.37693e-06	6.57986e-05	-0.00418144	7.69626	0.951669	0.973288	-0.309453	7.69626	3.43566e-06	1.43053e-05	2	182351791	182353793	AAEL011180-PA |protein_coding|2:182351870:182353635:-1|gene:AAEL011180	NO	N/A	N/A	3	0.980529
AAEL011197	0.454423	12.6527	1.71655e-18	1.63053e-16	0.00785278	12.6527	0.879267	0.922713	-0.44657	12.6527	6.56443e-18	8.00324e-17	1	3558670	3572787	AAEL011197-PC actin|protein_coding|1:3559832:3560962:-1|gene:AAEL011197	NO	N/A	N/A	3	0.991396
AAEL011317	0.239588	6.16586	0.00269624	0.0162877	0.00249558	6.16586	0.977666	0.9905	-0.237091	6.16586	0.00313387	0.00755415	2	331490820	331509005	AAEL011317-PA actin|protein_coding|2:331491001:331508867:-1| gene:AAEL011317	NO	N/A	N/A	3	0.851691
AAEL011321	0.171471	6.27356	0.026222	0.100249	-0.0550673	6.27356	0.481002	0.597554	-0.226538	6.27356	0.00352386	0.00840282	3	276450630	276452890	AAEL011321-PA |protein_coding|3:276450852:276452768:1|gene:AAEL011321	NO	N/A	N/A	3	0.528883
AAEL011414	0.503604	7.3735	1.14594e-12	5.69283e-11	0.113767	7.3735	0.109476	0.184718	-0.389836	7.3735	3.84054e-08	2.05941e-07	3	328846516	328861950	AAEL011414-PE high mobility group non-histone protein, putat ive|protein_coding|3:328847539:328847978:-1|gene:AAEL011414	NO	N/A	N/A	3	0.906309
AAEL011557	1.33074	2.31601	6.6789e-12	2.9759e-10	-0.931965	2.31601	2.35411e-05	9.75499e-05	-2.26256	2.31601	6.62905e-27	1.36432e-25	3	313248739	313268483	AAEL011557-PA metalloproteinase, putative|protein_coding|3:3 13248817:313268344:1|gene:AAEL011557	NO	N/A	N/A	3	0.61173
AAEL011568	0.165884	6.68058	0.0240605	0.0937688	0.0219284	6.68058	0.769951	0.840986	-0.143955	6.68058	0.0508412	0.0894689	3	106814469	106820528	AAEL011568-PA srp54: |protein_coding|3:106814723:106820250:-1|gene:AAEL011568	NO	N/A	N/A	3	0.672918
AAEL011636	0.18323	3.6785	0.189104	0.408885	-0.034368	3.6785	0.815475	0.874887	-0.217592	3.6785	0.122702	0.190248	3	281558696	281561037	AAEL011636-PA |protein_coding|3:281558787:281561017:1|gene:AAEL011636	NO	N/A	N/A	3	0.638173
AAEL011677	0.28974	3.91831	0.0317968	0.115678	-0.048822	3.91831	0.728325	0.81025	-0.338554	3.91831	0.0129997	0.026986	2	347614645	347617803	AAEL011677-PA AMP dependent coa ligase|protein_coding|2:3476 14747:347616796:-1|gene:AAEL011677	NO	N/A	N/A	3	0.720693
AAEL011732	0.24978	8.07681	0.000204489	0.00182227	-0.0705488	8.07681	0.296052	0.412888	-0.320328	8.07681	2.03767e-06	8.77656e-06	3	290974472	291017146	AAEL011732-PB prip interacting protein. pimt|protein_coding|3:290975566:291016720:-1|gene:AAEL011732	NO	N/A	N/A	3	0.730332
AAEL011778	0.262981	7.15438	9.52183e-05	0.000958169	-0.0778029	7.15438	0.251852	0.363258	-0.340783	7.15438	4.82872e-07	2.26722e-06	3	3768285	3809508	AAEL011778-PA WD-repeat protein|protein_coding|3:3768645:3808761:1|gene:AAEL011778	NO	N/A	N/A	3	0.790899
AAEL011789	0.403089	7.91786	6.69134e-08	1.49844e-06	0.0659853	7.91786	0.37892	0.500637	-0.337103	7.91786	6.39424e-06	2.55888e-05	3	288778251	288818952	AAEL011789-PC Probable citrate synthase 2, mitochondrial Precursor (EC 2.3.3.1)|protein_coding|3:288779393:288818416: -1|gene:AAEL011789	NO	N/A	N/A	3	0.865242
AAEL011811	0.33392	6.43853	7.81143e-06	0.000109259	-0.136846	6.43853	0.0707306	0.127934	-0.470765	6.43853	4.08594e-10	2.70229e-09	3	113204051	113226012	AAEL011811-PA DNA replication licensing factor MCM3|protein_coding|3:113204182:113225864:-1|gene:AAEL011811	NO	N/A	N/A	3	0.531589
AAEL012086	2.44785	2.43693	5.43712e-24	9.03817e-22	1.04759	2.43693	2.7209e-05	0.000111308	-1.40008	2.43693	1.17313e-09	7.43439e-09	2	144272882	144274702	AAEL012086-PA LRIM1: leucine-rich immune protein (Long)|prot ein_coding|2:144273010:144274566:1|gene:AAEL012086	NO	N/A	N/A	3	0.900424
AAEL012227	0.156838	7.54276	0.0195951	0.0800587	0.0319006	7.54276	0.636097	0.736528	-0.124937	7.54276	0.0637745	0.108989	2	335016759	335018250	AAEL012227-PA |protein_coding|2:335016882:335017589:1|gene:AAEL012227	NO	N/A	N/A	3	0.770832
AAEL012280	0.148714	6.40089	0.0474198	0.155973	-0.0393354	6.40089	0.602706	0.708429	-0.188048	6.40089	0.0125795	0.0261954	2	144962937	144964490	AAEL012280-PA pef protein with a long n-terminal hydrophobic domain (peflin)|protein_coding|2:144963300:14496 4302:-1|gene:AAEL012280	NO	N/A	N/A	3	0.522432
AAEL012313	0.164468	6.79442	0.0193572	0.0795264	-0.015694	6.79442	0.82804	0.884634	-0.180161	6.79442	0.0108368	0.0229535	2	102748409	102749560	AAEL012313-PB charged multivesicular body protein 5|protein_coding|2:102748548:102749415:1|gene:AAEL012313	NO	N/A	N/A	3	0.802252
AAEL012339	0.649538	3.33491	5.0809e-05	0.000567433	0.027769	3.33491	0.877306	0.921662	-0.621745	3.33491	0.000120783	0.000392648	NIGP01000763	10064	11645	AAEL012339-PC cdk1|protein_coding|NIGP01000763:10384:11362:- 1|gene:AAEL012339	NO	N/A	N/A	3	0.924284
AAEL012746	0.205475	9.00457	0.00276316	0.016656	-0.00283235	9.00457	0.96776	0.984387	-0.208308	9.00457	0.00243759	0.00601424	3	322129691	322132340	AAEL012746-PA chaperonin|protein_coding|3:322130435:32213218 9:-1|gene:AAEL012746	NO	N/A	N/A	3	0.982441
AAEL012860	0.783474	4.96647	1.28362e-16	1.01795e-14	0.154659	4.96647	0.111734	0.187685	-0.628806	4.96647	3.59001e-11	2.62539e-10	1	222074056	222104245	AAEL012860-PA |protein_coding|1:222074083:222103978:-1|gene:AAEL012860	NO	N/A	N/A	3	0.952893
AAEL012964	0.431707	9.90407	2.22841e-09	6.57419e-08	-0.0799632	9.90407	0.267927	0.381228	-0.51167	9.90407	1.4589e-12	1.19874e-11	1	23041186	23074483	AAEL012964-PB |protein_coding|1:23054019:23074346:1|gene:AAEL012964	NO	N/A	N/A	3	0.965106
AAEL013061	0.325005	4.24826	0.0101882	0.0476293	-0.0126189	4.24826	0.930787	0.959806	-0.337617	4.24826	0.00820166	0.0178802	2	335874749	335887802	AAEL013061-PA SM protein G, putative|protein_coding|2:335874 889:335875335:1|gene:AAEL013061	NO	N/A	N/A	3	0.869765
AAEL013076	0.133826	6.69373	0.0625384	0.191424	0.0137923	6.69373	0.849267	0.901646	-0.120034	6.69373	0.0964379	0.155873	1	31707017	31722696	AAEL013076-PB signal recognition particle 54 kda protein|pro tein_coding|1:31707250:31722331:-1|gene:AAEL013076	NO	N/A	N/A	3	0.758701
AAEL013086	0.168937	5.8276	0.0181998	0.075525	0.0130393	5.8276	0.859146	0.909325	-0.155897	5.8276	0.0306337	0.0572907	1	281148110	281159917	AAEL013086-PA |protein_coding|1:281148272:281159710:-1|gene:AAEL013086	NO	N/A	N/A	3	0.875147
AAEL013353	0.144419	10.4232	0.0442985	0.148417	-0.001173	10.4232	0.987142	0.995572	-0.145592	10.4232	0.0426726	0.0765503	2	240429374	240466571	AAEL013353-PE Profilin|protein_coding|2:240430884:240465770: -1|gene:AAEL013353	NO	N/A	N/A	3	0.880666
AAEL013504	0.35998	2.83205	0.0314801	0.114864	-0.129588	2.83205	0.45834	0.575522	-0.489547	2.83205	0.00394188	0.00927863	2	145832380	145966346	AAEL013504-PA T-box transcription factor tbx6|protein_coding|2:145833129:145966176:1|gene:AAEL013504	NO	N/A	N/A	3	0.552895
AAEL013537	0.165113	6.80074	0.0216776	0.0868311	0.00520774	6.80074	0.943577	0.967833	-0.159905	6.80074	0.02683	0.0509599	2	246089022	246099022	AAEL013537-PA |protein_coding|2:246095607:246098873:-1|gene:AAEL013537	NO	N/A	N/A	3	0.738561
AAEL013620	0.158157	6.51283	0.0210628	0.0850384	-0.0412182	6.51283	0.551734	0.66248	-0.199374	6.51283	0.00383459	0.00905882	3	195174639	195182242	AAEL013620-PA ras-related protein Rab, putative|protein_codi ng|3:195174926:195182098:1|gene:AAEL013620	NO	N/A	N/A	3	0.808435
AAEL013679	0.241778	5.80096	0.00101734	0.00722587	0.0153278	5.80096	0.842405	0.896657	-0.226448	5.80096	0.00222303	0.00554091	1	23587752	23589713	AAEL013679-PA coilin-interacting nulcear ATPase protein, put ative|protein_coding|1:23588779:23589397:1|gene:AAEL013679	NO	N/A	N/A	3	0.909179
AAEL013688	0.449184	3.2142	0.0149772	0.0647965	-0.0507369	3.21421	0.798058	0.862022	-0.499902	3.2142	0.00741709	0.016368	2	111141782	111157139	AAEL013688-PA |protein_coding|2:111141914:111156980:1|gene:AAEL013688	NO	N/A	N/A	3	0.530624
AAEL013763	0.658136	5.57982	4.35463e-11	1.66192e-09	0.226415	5.57982	0.0246643	0.0523315	-0.431717	5.57982	1.53669e-05	5.82593e-05	2	180141865	180154122	AAEL013763-PC arrowhead|protein_coding|2:180142261:180153676 :1|gene:AAEL013763	NO	N/A	N/A	3	0.735159
AAEL013902	0.430929	7.85932	2.82457e-10	9.46341e-09	0.0870904	7.85932	0.203724	0.305462	-0.343838	7.85932	4.95772e-07	2.32526e-06	2	96509720	96542770	AAEL013902-PB pcdc2/rp-8 (programmed cell death protein 2)|protein_coding|2:96509796:96542618:-1|gene:AAEL013902	NO	N/A	N/A	3	0.96221
AAEL013904	0.452654	8.05917	2.31907e-10	7.95478e-09	0.0792987	8.05917	0.26777	0.381068	-0.373355	8.05917	1.7523e-07	8.68515e-07	2	96508657	96523482	AAEL013904-PA 3-hydroxyisobutyrate dehydrogenase|protein_cod ing|2:96509071:96523303:1|gene:AAEL013904	NO	N/A	N/A	3	0.962769
AAEL013905	0.47535	4.09014	0.000330056	0.00275653	-0.0705817	4.09014	0.605937	0.711067	-0.545921	4.09014	4.42868e-05	0.000155174	3	350803102	350820866	AAEL013905-PC |protein_coding|3:350816504:350819685:1|gene:AAEL013905	NO	N/A	N/A	3	0.750248
AAEL013968	0.278714	7.2465	6.47918e-05	0.000699202	-0.0613847	7.2465	0.38302	0.504315	-0.340098	7.2465	1.21295e-06	5.4045e-06	3	10645817	10648691	AAEL013968-PA |protein_coding|3:10646002:10648585:1|gene:AAEL013968	NO	N/A	N/A	3	0.811937
AAEL013980	0.133211	5.72228	0.0811387	0.231244	-0.0243942	5.72227	0.759153	0.833285	-0.157604	5.72228	0.041227	0.0742584	3	230597704	230607568	AAEL013980-PA glutaredoxin, putative|protein_coding|3:230598 014:230607450:1|gene:AAEL013980	NO	N/A	N/A	3	0.511583
AAEL014038	0.20385	5.03084	0.025584	0.0983686	-0.0484589	5.03084	0.604811	0.710324	-0.252306	5.03084	0.00622741	0.0139854	1	142957455	142965462	AAEL014038-PA NIF3-like protein 1, putative|protein_coding|1 :142958039:142959148:-1|gene:AAEL014038	NO	N/A	N/A	3	0.603709
AAEL014267	0.247403	2.80292	0.141023	0.339743	-0.014863	2.80292	0.948707	0.971408	-0.262252	2.80292	0.122487	0.189984	1	285829488	285838612	AAEL014267-PA |protein_coding|1:285829641:285838590:-1|gene:AAEL014267	NO	N/A	N/A	3	0.525531
AAEL014287	0.453426	3.04699	0.00660145	0.0339017	0.0538644	3.04699	0.764301	0.836916	-0.399542	3.04699	0.0175424	0.0351659	2	399874619	399875487	AAEL014287-PA |protein_coding|2:399874790:399875383:-1|gene:AAEL014287	NO	N/A	N/A	3	0.740941
AAEL014414	0.145112	6.1394	0.0527858	0.16868	0.0199654	6.1394	0.794334	0.859371	-0.125146	6.1394	0.0964843	0.155919	1	286793556	286815455	AAEL014414-PA DEAD box ATP-dependent RNA helicase|protein_co ding|1:286793712:286815212:1|gene:AAEL014414	NO	N/A	N/A	3	0.766402
AAEL014529	0.234959	7.0208	0.000892374	0.00647293	-0.0279668	7.0208	0.697426	0.785889	-0.262925	7.0208	0.000215264	0.000664075	1	224340098	224357147	AAEL014529-PA |protein_coding|1:224340307:224356466:1|gene:AAEL014529	NO	N/A	N/A	3	0.868362
AAEL014551	0.622737	3.69183	9.66013e-06	0.000131087	-0.263269	3.69183	0.0729243	0.131599	-0.885985	3.69183	7.42161e-10	4.78036e-09	1	24523594	24528319	AAEL014551-PB triacylglycerol lipase, pancreatic|protein_cod ing|1:24523642:24528015:-1|gene:AAEL014551	NO	N/A	N/A	3	0.673277
AAEL014630	0.245726	5.51737	0.00314662	0.0185742	-0.0763818	5.51737	0.367641	0.488981	-0.322106	5.51737	0.000125928	0.000407228	1	242146044	242158230	AAEL014630-PA cytochrome C1 heme lyase|protein_coding|1:2421 46268:242157693:-1|gene:AAEL014630	NO	N/A	N/A	3	0.523957
AAEL014705	0.338525	4.31114	0.00427161	0.0238421	0.0838571	4.31114	0.488715	0.605135	-0.254662	4.31114	0.0326797	0.0606058	1	45746649	45749030	AAEL014705-PA |protein_coding|1:45747018:45748147:1|gene:AAEL014705	NO	N/A	N/A	3	0.809477
AAEL014749	0.294589	7.74122	0.000110155	0.00108002	-0.109545	7.74122	0.152202	0.241032	-0.404133	7.74122	1.2397e-07	6.24471e-07	1	35972477	36065125	AAEL014749-PA ral|protein_coding|1:36048142:36064530:1|gene:AAEL014749	NO	N/A	N/A	3	0.552219
AAEL014816	0.331614	7.67856	1.48403e-06	2.48124e-05	-0.0509376	7.67856	0.463148	0.58021	-0.382551	7.67856	3.13082e-08	1.70206e-07	1	278575908	278604519	AAEL014816-PA |protein_coding|1:278602171:278603712:1|gene:AAEL014816	NO	N/A	N/A	3	0.921267
AAEL015142	0.194397	5.47558	0.0101345	0.0474553	-0.0263331	5.47558	0.734244	0.814214	-0.220729	5.47558	0.00382444	0.00904383	2	111302224	111328174	AAEL015142-PB RNA polymerase ii ctd phosphatase|protein_codi ng|2:111302301:111327965:1|gene:AAEL015142	NO	N/A	N/A	3	0.899325
AAEL017030	0.095486	9.08443	0.17267	0.384436	0.00129708	9.08443	0.985651	0.994803	-0.0941889	9.08443	0.17893	0.261483	2	391123490	391126779	AAEL017030-PA |protein_coding|2:391124335:391124916:-1|gene:AAEL017030	NO	N/A	N/A	3	0.55951
AAEL017113	0.303514	5.15914	0.00380592	0.0217294	-0.00428708	5.15914	0.974268	0.988287	-0.307798	5.15914	0.00357288	0.00850096	3	22157935	22165280	AAEL017113-PA |protein_coding|3:22158051:22158798:-1|gene:AAEL017113	NO	N/A	N/A	3	0.520853
AAEL017385	0.119411	8.4438	0.0796589	0.228382	0.0223961	8.4438	0.743241	0.820927	-0.097015	8.4438	0.154981	0.231975	3	41155411	41196154	AAEL017385-PA |protein_coding|3:41184288:41195647:-1|gene:AAEL017385	NO	N/A	N/A	3	0.698275
AAEL018026	0.235722	5.33381	0.0113848	0.0521795	-0.0483954	5.33381	0.611196	0.715975	-0.284115	5.33381	0.00248023	0.006108	3	113992544	114013357	AAEL018026-PC |protein_coding|3:113992728:114013149:1|gene:AAEL018026	NO	N/A	N/A	3	0.521242
AAEL018119	0.338669	6.35203	1.00393e-05	0.000136018	0.126392	6.35203	0.10176	0.174146	-0.212275	6.35203	0.00576142	0.0130679	2	59538843	59704793	AAEL018119-PA |protein_coding|2:59540402:59692321:-1|gene:AAEL018119	NO	N/A	N/A	3	0.569257
AAEL018298	1.1346	6.38283	3.84249e-44	4.15181e-41	0.146824	6.38283	0.0747058	0.134086	-0.987767	6.38283	7.81556e-34	2.26704e-32	3	340246713	340358946	AAEL018298-PB |protein_coding|3:340247300:340288319:-1|gene:AAEL018298	NO	N/A	N/A	3	0.986965
AAEL019542	0.263096	7.92151	9.83689e-05	0.000985472	-0.0371436	7.92151	0.584956	0.692747	-0.30024	7.92151	9.32393e-06	3.64194e-05	2	48235997	48663990	AAEL019542-PA |protein_coding|2:48236433:48436634:-1|gene:AAEL019542	NO	N/A	N/A	3	0.935158
AAEL019552	0.350488	6.02034	3.85415e-07	7.40339e-06	-0.0757605	6.02034	0.282793	0.398056	-0.426246	6.02034	9.84293e-10	6.28842e-09	2	335711582	335728831	AAEL019552-PA |protein_coding|2:335711764:335728524:-1|gene:AAEL019552	NO	N/A	N/A	3	0.899373
AAEL019595	0.149342	5.94223	0.0293144	0.109221	0.0168421	5.94223	0.811543	0.871534	-0.132499	5.94223	0.054812	0.0956581	3	210340895	210523883	AAEL019595-PA |protein_coding|3:210350872:210521629:1|gene:AAEL019595	NO	N/A	N/A	3	0.686092
AAEL019685	0.220006	6.85885	0.00118236	0.00821567	0.0323303	6.85885	0.637323	0.737387	-0.187675	6.85885	0.00583795	0.0132137	1	291249131	291419804	AAEL019685-PA |protein_coding|1:291261191:291419180:1|gene:AAEL019685	NO	N/A	N/A	3	0.972125
AAEL019716	0.210081	10.954	0.000120572	0.0011645	0.0520451	10.954	0.34079	0.46028	-0.158036	10.954	0.0038311	0.00905303	3	64425951	64592823	AAEL019716-PA |protein_coding|3:64427868:64576314:-1|gene:AAEL019716	NO	N/A	N/A	3	0.765385
AAEL019726	0.365588	6.72212	3.10742e-05	0.000364458	0.040159	6.72211	0.648109	0.746957	-0.325428	6.72212	0.000218677	0.000672923	2	31586446	32566652	AAEL019726-PA |protein_coding|2:31588007:32531311:-1|gene:AAEL019726	NO	N/A	N/A	3	0.59348
AAEL019728	0.295222	9.58534	2.811e-05	0.000332853	0.0126174	9.58534	0.858239	0.908699	-0.282604	9.58534	6.14316e-05	0.00021047	3	401269364	401403243	AAEL019728-PA |protein_coding|3:401270899:401340625:-1|gene:AAEL019728	NO	N/A	N/A	3	0.98581
AAEL019852	0.310876	6.23162	0.000253175	0.00219503	-0.0718938	6.23162	0.403079	0.524021	-0.382768	6.23162	7.48839e-06	2.96925e-05	2	352691726	353045996	AAEL019852-PA |protein_coding|2:352692092:353039014:-1|gene:AAEL019852	NO	N/A	N/A	3	0.663017
AAEL019934	0.197413	6.86461	0.00585055	0.030743	-0.0481395	6.86461	0.507417	0.623387	-0.245552	6.86461	0.000652378	0.00182438	2	59717606	60367987	AAEL019934-PA |protein_coding|2:59720402:60367340:-1|gene:AAEL019934	NO	N/A	N/A	3	0.745355
AAEL019937	0.200057	7.00026	0.00421566	0.0235858	0.0291829	7.00026	0.677935	0.770352	-0.170873	7.00026	0.0149084	0.0304204	3	265360382	265382754	AAEL019937-PA Superoxide dismutase [Cu-Zn]|protein_coding|3: 265360613:265382514:-1|gene:AAEL019937	NO	N/A	N/A	3	0.803917
AAEL020238	0.147745	10.643	0.00309881	0.0183592	-0.0271313	10.643	0.587272	0.694158	-0.174877	10.643	0.000467667	0.00133991	1	62372918	62375522	AAEL020238-PA |protein_coding|1:62373535:62375421:1|gene:AAEL020238	NO	N/A	N/A	3	0.88483
AAEL020302	1.13119	2.94039	2.21544e-08	5.47151e-07	-0.367364	2.94039	0.0825971	0.146031	-1.49849	2.94039	5.74275e-13	4.85717e-12	3	406700350	406755570	AAEL020302-PA |protein_coding|3:406700852:406730114:-1|gene:AAEL020302	NO	N/A	N/A	3	0.875183
AAEL020314	0.400548	5.72223	2.23851e-07	4.52096e-06	0.0457473	5.72223	0.559752	0.670245	-0.354798	5.72223	5.2436e-06	2.12597e-05	NIGP01001844	41980	55354	AAEL020314-PA |protein_coding|NIGP01001844:42424:55234:-1|gene:AAEL020314	NO	N/A	N/A	3	0.953379
AAEL020543	0.31993	3.25955	0.0474418	0.155986	-0.0281924	3.25955	0.870991	0.917816	-0.348109	3.25955	0.032121	0.059733	1	46513956	46529581	AAEL020543-PA |protein_coding|1:46514074:46529543:-1|gene:AAEL020543	NO	N/A	N/A	3	0.598999
AAEL020615	0.189628	7.25603	0.00337005	0.0197096	-0.0619661	7.25603	0.341624	0.461046	-0.251593	7.25603	0.000107904	0.000354379	2	461695604	462098193	AAEL020615-PA |protein_coding|2:461696952:462096609:-1|gene:AAEL020615	NO	N/A	N/A	3	0.639414
AAEL020903	0.256745	6.69006	0.000510096	0.00401573	0.0298779	6.69006	0.688997	0.779337	-0.226866	6.69006	0.00221541	0.00552351	2	169793680	169807205	AAEL020903-PA |protein_coding|2:169795824:169807101:1|gene:AAEL020903	NO	N/A	N/A	3	0.838328
AAEL020955	0.248066	7.66557	0.00019891	0.0017799	0.061063	7.66557	0.361468	0.482703	-0.187003	7.66557	0.00512746	0.0117846	2	25739743	25933757	AAEL020955-PA |protein_coding|2:25741653:25763618:-1|gene:AAEL020955	NO	N/A	N/A	3	0.859977
AAEL021113	0.212333	8.19026	0.00122433	0.00843435	0.0780234	8.19026	0.235902	0.344269	-0.13431	8.19026	0.0410755	0.0740782	1	146717550	146801328	AAEL021113-PA |protein_coding|1:146717797:146751935:-1|gene:AAEL021113	NO	N/A	N/A	3	0.638299
AAEL021140	0.27119	8.28578	7.65394e-05	0.000807822	0.0489024	8.28578	0.476617	0.593823	-0.222287	8.28578	0.00120505	0.00320015	2	193068139	193069131	AAEL021140-PA |protein_coding|2:193068239:193069045:-1|gene:AAEL021140	NO	N/A	N/A	3	0.922035
AAEL021179	0.24131	6.63957	0.00137566	0.00929726	0.0210328	6.63957	0.782818	0.851155	-0.220277	6.63957	0.00362146	0.00860469	1	29238410	29239097	AAEL021179-PA |protein_coding|1:29238458:29238985:-1|gene:AAEL021179	NO	N/A	N/A	3	0.828671
AAEL021609	0.574073	6.84215	4.47812e-13	2.33186e-11	-0.226697	6.84215	0.00467425	0.0123071	-0.800768	6.84215	1.29516e-23	2.21691e-22	2	180168609	180177927	AAEL021609-PA |protein_coding|2:180168609:180177861:-1|gene:AAEL021609	NO	N/A	N/A	3	0.676318
AAEL021755	0.354554	5.48764	5.68646e-05	0.000624572	-0.0237462	5.48764	0.793986	0.859298	-0.378297	5.48764	2.0105e-05	7.46512e-05	NIGP01000544	8035	11828	AAEL021755-PA |protein_coding|NIGP01000544:8059:8877:1|gene:AAEL021755	NO	N/A	N/A	3	0.676542
AAEL022406	0.207645	5.45842	0.00994807	0.0468106	-0.0105038	5.45842	0.898227	0.936696	-0.218147	5.45842	0.00714073	0.0158227	NIGP01001341	13213	29800	AAEL022406-PA |protein_coding|NIGP01001341:15614:29800:-1|gene:AAEL022406	NO	N/A	N/A	3	0.683557
AAEL022661	0.300883	8.12536	2.52686e-05	0.000304209	-0.0768573	8.12536	0.283696	0.399067	-0.37774	8.12536	1.3291e-07	6.66789e-07	2	41914588	41986613	AAEL022661-PA |protein_coding|2:41915281:41984093:1|gene:AAEL022661	NO	N/A	N/A	3	0.835861
AAEL022979	0.298785	8.20457	0.000103624	0.00102486	0.0343048	8.20457	0.656752	0.753912	-0.26448	8.20457	0.000597462	0.00168059	3	382019494	382178744	AAEL022979-PD |protein_coding|3:382021896:382053645:-1|gene:AAEL022979	NO	N/A	N/A	3	0.847171
AAEL023193	0.114568	6.66433	0.111615	0.290117	0.00636033	6.66433	0.930302	0.959725	-0.108208	6.66433	0.135112	0.206672	1	146182171	146226505	AAEL023193-PA |protein_coding|1:146192284:146198973:-1|gene:AAEL023193	NO	N/A	N/A	3	0.564716
AAEL023547	0.419431	7.35537	4.11111e-10	1.35635e-08	0.149274	7.35537	0.0267833	0.0559734	-0.270156	7.35537	5.7714e-05	0.00019852	1	302294397	302437783	AAEL023547-PA |protein_coding|1:302295122:302436849:1|gene:AAEL023547	NO	N/A	N/A	3	0.69946
AAEL024055	0.271234	5.73501	0.000332311	0.00277001	-0.00463525	5.73501	0.958965	0.978835	-0.275867	5.73501	0.000297515	0.000891721	3	135591961	135630868	AAEL024055-PA |protein_coding|3:135592462:135630564:-1|gene:AAEL024055	NO	N/A	N/A	3	0.894166
AAEL024070	0.224798	5.12091	0.0120508	0.0547094	0.0279784	5.12091	0.759733	0.833604	-0.196817	5.12091	0.0293158	0.0550762	1	213340567	213341156	AAEL024070-PA Putative small nuclear ribonucleoprotein snrnp smf|protein_coding|1:213340651:213340917:-1|gene:AAEL024070	NO	N/A	N/A	3	0.592477
AAEL024170	0.53827	2.30659	0.00640493	0.0331324	0.152682	2.30659	0.461803	0.57886	-0.385552	2.30659	0.0523989	0.0918332	NIGP01000944	79226	149064	AAEL024170-PA |protein_coding|NIGP01000944:80072:146660:1|gene:AAEL024170	NO	N/A	N/A	3	0.565504
AAEL024669	0.647519	7.45053	1.2008e-17	1.05915e-15	0.260084	7.45053	0.000608128	0.00195487	-0.387434	7.45053	2.94702e-07	1.41996e-06	3	104949202	104965650	AAEL024669-PA |protein_coding|3:104949678:104965522:1|gene:AAEL024669	NO	N/A	N/A	3	0.639433
AAEL025065	0.144842	7.30289	0.0312498	0.114223	-0.0297794	7.30289	0.660234	0.756229	-0.174621	7.30289	0.00966369	0.0207021	2	58624727	58760364	AAEL025065-PA |protein_coding|2:58625831:58638302:-1|gene:AAEL025065	NO	N/A	N/A	3	0.642273
AAEL025134	0.139131	7.53679	0.0389886	0.134894	-0.0363341	7.53679	0.590909	0.697598	-0.175465	7.53679	0.00940336	0.0202095	1	71687743	71842603	AAEL025134-PA |protein_coding|1:71688879:71841916:-1|gene:AAEL025134	NO	N/A	N/A	3	0.604856
AAEL025334	0.829189	3.31886	1.37589e-07	2.90787e-06	0.244997	3.31886	0.129057	0.211043	-0.584164	3.31886	0.00021186	0.000654511	3	105132758	105153798	AAEL025334-PA |protein_coding|3:105132895:105153707:1|gene:AAEL025334	NO	N/A	N/A	3	0.823009
AAEL025929	0.343425	4.11693	0.00961351	0.0456589	0.0808423	4.11693	0.552973	0.663691	-0.262576	4.11693	0.0487305	0.0862463	1	29358186	29359140	AAEL025929-PA |protein_coding|1:29358226:29358987:-1|gene:AAEL025929	NO	N/A	N/A	3	0.627354
AAEL025932	0.20064	3.22304	0.184935	0.402749	-0.00239161	3.22304	1	1	-0.203023	3.22304	0.189078	0.274134	2	232075417	232080503	AAEL025932-PA |protein_coding|2:232076279:232079547:1|gene:AAEL025932	NO	N/A	N/A	3	0.76184
AAEL026163	1.02001	3.58065	2.65546e-09	7.70262e-08	0.434272	3.58065	0.0127683	0.0297331	-0.585712	3.58065	0.000551662	0.00156244	2	7288960	7359033	AAEL026163-PA |protein_coding|2:7289149:7358362:-1|gene:AAEL026163	NO	N/A	N/A	3	0.591362
AAEL027436	0.334947	6.72584	3.00775e-05	0.000354346	-0.0973223	6.72584	0.229952	0.337471	-0.432268	6.72584	8.50363e-08	4.35458e-07	2	257567832	257573531	AAEL027436-PA Putative splicing factor rnps1 sr protein|prot ein_coding|2:257568117:257573381:-1|gene:AAEL027436	NO	N/A	N/A	3	0.725203
AAEL027479	0.149226	5.85992	0.0444154	0.148751	-0.0495813	5.85992	0.515461	0.630665	-0.198806	5.85992	0.00808992	0.0176857	2	111068266	111079696	AAEL027479-PA |protein_coding|2:111068426:111079571:1|gene:AAEL027479	NO	N/A	N/A	3	0.532594
AAEL027554	0.209538	6.91342	0.00388041	0.0221109	-0.0792959	6.91342	0.27876	0.393404	-0.288833	6.91342	7.50302e-05	0.000252555	2	314520101	314527974	AAEL027554-PA |protein_coding|2:314520290:314527834:1|gene:AAEL027554	NO	N/A	N/A	3	0.529751
AAEL027722	0.192512	5.26496	0.017957	0.0747243	-0.0254648	5.26496	0.760097	0.833686	-0.217974	5.26496	0.00791084	0.0173337	3	241935398	241939069	AAEL027722-PA |protein_coding|3:241935530:241938975:1|gene:AAEL027722	NO	N/A	N/A	3	0.815166
AAEL027984	0.391633	6.00307	2.87278e-06	4.49745e-05	-0.0895807	6.00307	0.289771	0.405632	-0.481211	6.00307	1.10963e-08	6.3605e-08	NIGP01001086	146535	168658	AAEL027984-PB |protein_coding|NIGP01001086:152075:168308:-1| gene:AAEL027984	NO	N/A	N/A	3	0.71378
AAEL028205	0.422759	6.79243	3.6924e-09	1.05337e-07	-0.0537756	6.79243	0.459723	0.57684	-0.476533	6.79243	3.82284e-11	2.79093e-10	3	333850054	333904060	AAEL028205-PA |protein_coding|3:333851080:333903253:1|gene:AAEL028205	NO	N/A	N/A	3	0.978158
AAEL011155	-0.453	5.24512	1.08287e-06	1.87582e-05	-0.660237	5.24512	2.12727e-12	2.06145e-11	-0.207239	5.24512	0.0298119	0.0558625	3	194075865	194077649	AAEL011155-PA |protein_coding|3:194075893:194077526:-1|gene:AAEL011155	YES	IN	0	4	0.929017
AAEL018249	-0.217795	3.89431	0.0975536	0.263106	-0.422733	3.89431	0.00145659	0.00430897	-0.204939	3.89431	0.127449	0.196551	1	290559876	290581302	AAEL018249-PB |protein_coding|1:290559903:290581212:1|gene:AAEL018249	YES	IN	0	4	0.872816
AAEL001195	-0.38115	4.35395	0.00307917	0.0182554	-0.445358	4.35395	0.000584579	0.00188619	-0.0642114	4.35395	0.627671	0.710714	2	413340269	413342046	AAEL001195-PA juvenile hormone-inducible protein, putative|p rotein_coding|2:413340491:413341845:1|gene:AAEL001195	YES	OUT	1	4	0.567414
AAEL001485	-0.679857	2.3068	0.00071645	0.0053712	-0.831148	2.3068	4.84263e-05	0.000189154	-0.151315	2.3068	0.490553	0.588391	2	262151658	262152580	AAEL001485-PA |protein_coding|2:262151903:262152463:1|gene:AAEL001485	YES	IN	1	4	0.580085
AAEL001876	-0.564333	2.27556	0.00195321	0.0125063	-1.68115	2.27556	3.53219e-17	5.00529e-16	-1.11679	2.27556	5.05461e-08	2.67393e-07	2	275544348	275689849	AAEL001876-PA decapentaplegic, deca|protein_coding|2:275545409:275563919:-1|gene:AAEL001876	YES	IN	1	4	0.844345
AAEL002329	-0.208142	4.63805	0.0777242	0.224323	-0.272287	4.63805	0.0215713	0.0465806	-0.0641468	4.63805	0.593116	0.67912	2	175698649	175707437	AAEL002329-PB alpha-1,3-mannosyl-glycoprotein beta-1, 2-n-ac etylglucosaminyltransferase|protein_coding|2:175699046:175706449:1|gene:AAEL002329	YES	IN	1	4	0.59319
AAEL002644	-0.361595	5.48337	2.77989e-05	0.000330527	-0.511146	5.48337	4.36998e-09	3.0937e-08	-0.149552	5.48337	0.0901736	0.147179	3	66606053	66608114	AAEL002644-PA |protein_coding|3:66606085:66607934:-1|gene:AAEL002644	YES	OUT	1	4	0.892694
AAEL003763	-0.603035	5.41348	2.11697e-13	1.17302e-11	-0.876845	5.41348	8.27777e-26	1.89796e-24	-0.273811	5.41348	0.00132034	0.0034764	1	249138299	249140223	AAEL003763-PA CYP329B1: cytochrome P450|protein_coding|1:249138431:249140087:-1|gene:AAEL003763	YES	OUT	1	4	0.977226
AAEL003893	-0.563269	6.81574	1.3073e-11	5.40683e-10	-1.11526	6.81574	9.69048e-40	4.12633e-38	-0.551991	6.81574	6.92035e-11	4.91129e-10	3	84682959	84711491	AAEL003893-PA DNA repair protein xp-c / rad4|protein_coding|3:84686354:84711274:-1|gene:AAEL003893	YES	IN	1	4	0.985896
AAEL004327	-0.436872	9.69617	3.61797e-09	1.03555e-07	-0.838364	9.69617	2.16389e-29	5.99508e-28	-0.401492	9.69617	6.22847e-08	3.25114e-07	3	365723170	365735166	AAEL004327-PA valyl-tRNA synthetase|protein_coding|3:3657233 96:365734926:-1|gene:AAEL004327	YES	OUT	1	4	0.993434
AAEL004583	-0.118452	6.10062	0.155544	0.358538	-0.227993	6.10062	0.00654229	0.0165889	-0.109541	6.10062	0.193855	0.279281	2	33540234	33850262	AAEL004583-PE |protein_coding|2:33748287:33849332:1|gene:AAEL004583	YES	OUT	1	4	0.64626
AAEL005342	-0.265474	5.13063	0.00219501	0.013779	-0.511289	5.13063	6.0219e-09	4.20124e-08	-0.245815	5.13063	0.0057335	0.0130182	3	34221201	34240878	AAEL005342-PA |protein_coding|3:34221709:34240326:1|gene:AAEL005342	YES	IN	1	4	0.968875
AAEL005383	-0.133287	4.51339	0.243526	0.479617	-0.23542	4.51339	0.0408363	0.0806279	-0.102133	4.51339	0.380825	0.482889	2	258243236	258259895	AAEL005383-PA Adenosine monophosphate-protein transferase FICD homolog (EC 2.7.7.n1)|protein_coding|2:258243429:258259 485:1|gene:AAEL005383	YES	IN	1	4	0.528129
AAEL005626	-0.0900261	6.02072	0.172605	0.384436	-0.173947	6.02072	0.00876901	0.02137	-0.083921	6.02072	0.208741	0.296965	1	47404463	47427290	AAEL005626-PB exostosin-2|protein_coding|1:47404614:47427117 :1|gene:AAEL005626	YES	IN	1	4	0.631306
AAEL005772	-0.394394	3.52902	0.00656145	0.0337201	-0.643749	3.52902	1.28888e-05	5.56774e-05	-0.249359	3.52902	0.0965459	0.155989	1	122385671	122386441	AAEL005772-PA OBP22: odorant binding protein OBP22|protein_coding|1:122385849:122386320:1|gene:AAEL005772	YES	IN	1	4	0.98147
AAEL006708	-0.304102	4.2857	0.0298248	0.110504	-0.606834	4.2857	1.79327e-05	7.60228e-05	-0.302732	4.2857	0.033888	0.0626049	1	167164241	167261135	AAEL006708-PA hedgehog|protein_coding|1:167164927:167260035: 1|gene:AAEL006708	YES	IN	1	4	0.801113
AAEL006825	-0.208236	5.07046	0.0221502	0.0881522	-0.458905	5.07046	6.81669e-07	3.61716e-06	-0.250668	5.07046	0.00730079	0.0161484	1	52160662	52827512	AAEL006825-PB |protein_coding|1:52161323:52826775:1|gene:AAEL006825	YES	IN	1	4	0.845279
AAEL007374	-0.510026	4.72182	1.43069e-05	0.000185133	-1.76788	4.72182	1.99602e-46	1.04567e-44	-1.25785	4.72182	5.99637e-24	1.04712e-22	2	233852132	233883110	AAEL007374-PA yellow protein precursor, putative|protein_cod ing|2:233852909:233882873:-1|gene:AAEL007374	YES	OUT	1	4	0.785027
AAEL007560	-0.14979	5.65822	0.0517319	0.166482	-0.27337	5.65822	0.00043572	0.00144416	-0.123579	5.65822	0.115328	0.180499	2	248070722	248131256	AAEL007560-PA core 1 udp-galactose:n-acetylgalactosamine-alpha-r beta 1,3- galact osyltransferase|protein_coding|2:248101480:248130953:1|gene:AAEL007560	YES	IN	1	4	0.797458
AAEL008806	-0.151876	7.35801	0.0216096	0.086639	-0.27642	7.35801	3.13723e-05	0.000126899	-0.124544	7.35801	0.0615774	0.105799	3	132698287	132717907	AAEL008806-PA testis development protein prtd|protein_coding|3:132698767:132717818:1|gene:AAEL008806	YES	IN	1	4	0.959293
AAEL009167	-0.323418	5.46206	0.000105385	0.00103871	-0.367905	5.46206	1.21967e-05	5.29259e-05	-0.0444882	5.46206	0.609466	0.693649	1	156511464	156554248	AAEL009167-PA bone morphogenetic protein 5/7, bmp5/7|protein _coding|1:156511818:156554083:1|gene:AAEL009167	YES	IN	1	4	0.582346
AAEL009567	-0.252291	5.04985	0.0108289	0.0500293	-0.521629	5.04985	1.84906e-07	1.07055e-06	-0.269338	5.04985	0.00756232	0.0166544	3	119490100	119491926	AAEL009567-PA apolipoprotein D, putative|protein_coding|3:11 9490625:119491377:-1|gene:AAEL009567	YES	IN	1	4	0.873152
AAEL010090	-0.381073	3.08385	0.0097018	0.0459734	-0.646551	3.08385	1.95742e-05	8.24557e-05	-0.265481	3.08385	0.0863364	0.141773	2	200150307	200154041	AAEL010090-PA |protein_coding|2:200150421:200154011:1|gene:AAEL010090	YES	IN	1	4	0.996342
AAEL010345	-0.163389	5.64041	0.0346624	0.123352	-0.421817	5.64041	6.72906e-08	4.15768e-07	-0.258428	5.64041	0.00101255	0.00274028	2	403761772	403767992	AAEL010345-PA |protein_coding|2:403762414:403767366:1|gene:AAEL010345	YES	IN	1	4	0.597708
AAEL010487	-0.210193	5.76244	0.00529395	0.0283877	-0.275072	5.76244	0.000286012	0.000976803	-0.0648793	5.76244	0.3972	0.49846	1	278632117	278666759	AAEL010487-PA |protein_coding|1:278665991:278666581:1|gene:AAEL010487	YES	OUT	1	4	0.842867
AAEL010788	-0.491786	8.39469	1.04137e-10	3.78217e-09	-1.17013	8.39469	6.56294e-52	4.02341e-50	-0.678343	8.39469	1.01898e-18	1.2934e-17	1	178680046	178707043	AAEL010788-PA metalloprotease|protein_coding|1:178680345:178 706992:-1|gene:AAEL010788	YES	IN	1	4	0.975041
AAEL013776	-0.248405	3.83181	0.0775645	0.22411	-0.401728	3.83181	0.00462035	0.0121949	-0.153326	3.83181	0.286328	0.384499	2	277557386	277787682	AAEL013776-PB |protein_coding|2:277570084:277786706:1|gene:AAEL013776	YES	IN	1	4	0.737228
AAEL014274	-0.954434	2.74739	2.09794e-07	4.2973e-06	-1.20533	2.74739	1.5887e-10	1.29554e-09	-0.250917	2.74739	0.200226	0.286928	1	83863369	83962068	AAEL014274-PA |protein_coding|1:83864947:83920564:-1|gene:AAEL014274	YES	IN	1	4	0.765604
AAEL015404	-0.459847	3.19485	0.0105799	0.0491417	-1.12125	3.19485	1.84822e-09	1.36547e-08	-0.661401	3.19485	0.000444782	0.00127943	2	35558218	35570341	AAEL015404-PA LYSC7B: C-Type Lysozyme (Lys-B).|protein_codin g|2:35558362:35558866:-1|gene:AAEL015404	YES	OUT	1	4	0.738182
AAEL018254	-0.17316	7.15665	0.00883284	0.042702	-0.424236	7.15665	1.88017e-10	1.52603e-09	-0.251075	7.15665	0.000170697	0.000538898	2	335768951	335868844	AAEL018254-PA |protein_coding|2:335769423:335827852:-1|gene:AAEL018254	YES	IN	1	4	0.762526
AAEL019688	-0.795878	4.9217	2.12098e-15	1.4667e-13	-2.333	4.9217	5.84117e-99	1.12202e-96	-1.53711	4.9217	2.88812e-43	1.12454e-41	3	220318519	220480304	AAEL019688-PA |protein_coding|3:220319378:220479444:-1|gene:AAEL019688	YES	IN	1	4	0.969835
AAEL019907	-0.329025	8.68292	7.21342e-06	0.000101884	-0.523536	8.68292	1.09148e-12	1.0882e-11	-0.194512	8.68292	0.00815993	0.0178207	3	225557169	225921948	AAEL019907-PA |protein_coding|3:225559021:225921913:-1|gene:AAEL019907	YES	OUT	1	4	0.977538
AAEL021307	-0.0760522	7.30948	0.249728	0.48684	-0.172608	7.30948	0.00920551	0.0223079	-0.0965554	7.30947	0.146213	0.221188	2	402784650	402820547	AAEL021307-PA |protein_coding|2:402784865:402820030:1|gene:AAEL021307	YES	IN	1	4	0.683137
AAEL023585	-0.237627	5.21514	0.00772586	0.0382707	-0.504536	5.21514	2.49504e-08	1.61431e-07	-0.266909	5.21514	0.00353646	0.00841895	1	302138634	302178510	AAEL023585-PA |protein_coding|1:302153995:302177476:1|gene:AAEL023585	YES	IN	1	4	0.903335
AAEL025001	-0.152376	4.74158	0.145641	0.346619	-0.187396	4.74158	0.0753676	0.135075	-0.0350217	4.74158	0.7464	0.808507	2	165692452	165694602	AAEL025001-PA |protein_coding|2:165692862:165694541:-1|gene:AAEL025001	YES	IN	1	4	0.599043
AAEL026852	-0.194661	6.92178	0.00433325	0.024	-0.252066	6.92178	0.00023196	0.000806217	-0.0574046	6.92178	0.404487	0.505917	2	468585359	468615949	AAEL026852-PA |protein_coding|2:468586106:468615344:-1|gene:AAEL026852	YES	OUT	1	4	0.903443
AAEL002581	-0.116009	6.98964	0.0966731	0.261493	-0.160321	6.98964	0.0219801	0.0473312	-0.0443124	6.98964	0.528111	0.623037	3	121665764	121688036	AAEL002581-PA Structural maintenance of chromosomes 6 smc6|protein_coding|3:121665925:121687821:-1|gene:AAEL002581	YES	IN	2	4	0.675053
AAEL003903	-0.0590152	6.36043	0.410267	0.645972	-0.12552	6.36043	0.0816555	0.144649	-0.0665053	6.36043	0.359521	0.46081	1	250544649	250555815	AAEL003903-PA acid phosphatase-1|protein_coding|1:250545658: 250555487:1|gene:AAEL003903	YES	IN	2	4	0.601853
AAEL004907	-0.242191	2.29453	0.221108	0.451311	-0.61543	2.29453	0.00233251	0.00660839	-0.373236	2.29453	0.070447	0.118865	2	71483152	71484269	AAEL004907-PA |protein_coding|2:71483349:71484186:1|gene:AAEL004907	YES	IN	2	4	0.540188
AAEL005017	-0.106625	5.97213	0.115808	0.298019	-0.16148	5.97213	0.0177923	0.0394654	-0.0548547	5.97213	0.424163	0.523631	2	444620364	444637370	AAEL005017-PA |protein_coding|2:444635247:444636989:-1|gene:AAEL005017	YES	IN	2	4	0.621328
AAEL006904	-0.480495	4.11815	0.000268088	0.00229214	-0.666054	4.11815	5.60438e-07	3.00709e-06	-0.185564	4.11815	0.170148	0.251068	2	338979845	339113115	AAEL006904-PA |protein_coding|2:339084893:339112351:1|gene:AAEL006904	YES	IN	2	4	0.909629
AAEL008067	-0.24767	4.13228	0.0756293	0.220114	-0.313467	4.13228	0.0256943	0.054119	-0.0657989	4.13228	0.649509	0.728948	2	230541931	230612829	AAEL008067-PD |protein_coding|2:230541951:230612545:-1|gene:AAEL008067	YES	IN	2	4	0.509247
AAEL009517	-0.329331	3.71336	0.027741	0.104439	-0.472424	3.71336	0.001711	0.00498814	-0.143097	3.71336	0.349256	0.450391	1	141268519	141314297	AAEL009517-PA lumican, putative|protein_coding|1:141268780:1 41314063:-1|gene:AAEL009517	YES	IN	2	4	0.643559
AAEL011184	-0.236352	5.82733	0.00161509	0.0107061	-0.266351	5.82733	0.00041374	0.00137924	-0.0299992	5.82733	0.698006	0.769097	3	51571758	51591240	AAEL011184-PA mitochondrial phosphate carrier protein|protei n_coding|3:51572202:51574537:-1|gene:AAEL011184	YES	IN	2	4	0.58176
AAEL011505	-0.269667	6.78067	9.66693e-05	0.00097051	-0.402198	6.78067	7.37641e-09	5.07657e-08	-0.132531	6.78067	0.0582464	0.100939	2	81188530	81253616	AAEL011505-PB integral membrane pore glycoprotein gp210, put ative|protein_coding|2:81188877:81253460:-1|gene:AAEL011505	YES	IN	2	4	0.979863
AAEL012014	-0.214225	10.2135	0.0279798	0.105088	-0.652804	10.2135	2.58231e-11	2.26844e-10	-0.438578	10.2135	7.1473e-06	2.84052e-05	2	186376814	186392374	AAEL012014-PA L-lactate dehydrogenase|protein_coding|2:18637 7159:186391690:1|gene:AAEL012014	YES	IN	2	4	0.582062
AAEL012774	-0.252437	5.57208	0.00802389	0.0393635	-0.335426	5.57208	0.000464827	0.00153533	-0.0829894	5.57208	0.392711	0.493687	1	290636663	290655570	AAEL012774-PA protease m1 zinc metalloprotease|protein_codin g|1:290636704:290655495:1|gene:AAEL012774	YES	IN	2	4	0.557287
AAEL014970	-0.374372	5.00145	0.00062074	0.00473164	-0.765351	5.00145	5.32943e-12	5.02921e-11	-0.39098	5.00145	0.00047834	0.00136868	2	464445050	464467607	AAEL014970-PB |protein_coding|2:464445564:464467383:1|gene:AAEL014970	YES	IN	2	4	0.840089
AAEL017300	-0.347306	2.95329	0.0644986	0.195898	-0.612953	2.95329	0.00135446	0.00403862	-0.265651	2.95329	0.174097	0.255849	2	46371726	46790208	AAEL017300-PB |protein_coding|2:46450345:46789379:1|gene:AAEL017300	YES	OUT	2	4	0.659756
AAEL019771	-0.0635758	6.53213	0.371275	0.609554	-0.169478	6.53213	0.0177543	0.0394013	-0.105902	6.53213	0.14023	0.213293	2	242497295	243109904	AAEL019771-PA |protein_coding|2:242595426:243101075:1|gene:AAEL019771	YES	IN	2	4	0.534016
AAEL023745	-0.107896	7.39208	0.115243	0.296653	-0.136313	7.39208	0.0470573	0.0905327	-0.0284165	7.39208	0.680447	0.755071	1	43020998	43238968	AAEL023745-PA |protein_coding|1:43021297:43238128:-1|gene:AAEL023745	YES	IN	2	4	0.539995
AAEL024884	-0.120517	4.30002	0.312802	0.558071	-0.292448	4.30002	0.0151139	0.0343711	-0.171931	4.30002	0.156936	0.234374	2	318891017	319363590	AAEL024884-PA |protein_coding|2:319031748:319363374:1|gene:AAEL024884	YES	IN	2	4	0.629113
AAEL026928	-0.222838	4.18298	0.109481	0.285821	-0.374559	4.18298	0.00752977	0.0187062	-0.151722	4.18298	0.28421	0.382368	1	201726859	201828288	AAEL026928-PA |protein_coding|1:201727337:201756739:-1|gene:AAEL026928	YES	IN	2	4	0.643732
AAEL027175	-0.303615	7.24353	4.18943e-06	6.32012e-05	-0.690724	7.24353	3.76152e-25	8.25244e-24	-0.387109	7.24353	7.1115e-09	4.14231e-08	2	1465247	1561349	AAEL027175-PA |protein_coding|2:1465583:1560847:-1|gene:AAEL027175	YES	IN	2	4	0.965553
AAEL028092	-0.899837	3.98508	2.3832e-08	5.8358e-07	-1.38939	3.98508	5.51312e-17	7.71123e-16	-0.489557	3.98508	0.00350523	0.00836771	1	243565156	243721054	AAEL028092-PA |protein_coding|1:243635120:243720129:1|gene:AAEL028092	YES	IN	2	4	0.941164
AAEL000593	-0.242897	4.59187	0.0437287	0.147078	-0.538319	4.59187	9.57426e-06	4.23324e-05	-0.295422	4.59187	0.0158678	0.0321443	3	11890433	11892826	AAEL000593-PA mitochondrial 18 kda protein (mtp18)|protein_c oding|3:11890830:11892654:-1|gene:AAEL000593	YES	IN	3	4	0.628613
AAEL001448	-0.312034	7.87408	2.12311e-06	3.40485e-05	-0.473924	7.87408	7.31447e-13	7.42964e-12	-0.16189	7.87408	0.0144748	0.0296212	1	111749812	111816730	AAEL001448-PA |protein_coding|1:111750526:111807948:-1|gene:AAEL001448	YES	IN	3	4	0.988679
AAEL001852	-0.104281	8.50546	0.140373	0.338745	-0.21917	8.50546	0.00197301	0.00568302	-0.114889	8.50546	0.105072	0.167234	2	274302071	274303787	AAEL001852-PB |protein_coding|2:274302208:274303477:1|gene:AAEL001852	YES	OUT	3	4	0.775709
AAEL004709	-0.240668	6.88786	0.000579401	0.00447573	-0.436044	6.88786	5.97087e-10	4.62475e-09	-0.195376	6.88786	0.00577652	0.0130964	2	379023452	379135970	AAEL004709-PA protein phosphatase type 2c|protein_coding|2:379112986:379134842:1|gene:AAEL004709	YES	IN	3	4	0.977373
AAEL004870	-0.414866	3.59955	0.0165029	0.0702024	-1.10058	3.59955	6.12717e-10	4.73732e-09	-0.685713	3.59955	0.000126163	0.000407532	1	289386124	289399452	AAEL004870-PA CYP18A1: cytochrome P450|protein_coding|1:289386524:289397850:1|gene:AAEL004870	YES	IN	3	4	0.784048
AAEL005414	-0.233377	6.14067	0.00671098	0.0343253	-0.287551	6.14067	0.000859509	0.0026783	-0.0541755	6.14067	0.531158	0.625349	1	247110632	247111351	AAEL005414-PA |protein_coding|1:247110794:247111211:-1|gene:AAEL005414	YES	IN	3	4	0.522316
AAEL007401	-0.392113	4.62421	0.00176919	0.0114984	-1.23267	4.62421	1.33007e-21	2.50482e-20	-0.840552	4.62421	1.01274e-10	7.05975e-10	3	408058125	408105718	AAEL007401-PA roundabout, putative|protein_coding|3:40805925 7:408104681:1|gene:AAEL007401	YES	OUT	3	4	0.590513
AAEL010924	-0.764985	2.17558	0.000856006	0.00626	-1.56508	2.17558	1.05058e-10	8.68274e-10	-0.800089	2.17558	0.00121693	0.00322771	1	231286232	231337745	AAEL010924-PB ca-activated cl channel protein|protein_coding |1:231287271:231336880:-1|gene:AAEL010924	YES	IN	3	4	0.865914
AAEL013309	-0.143795	6.1848	0.0569317	0.178627	-0.198718	6.1848	0.0088207	0.0214657	-0.0549241	6.1848	0.472927	0.571585	3	100052035	100147518	AAEL013309-PB high-affinity copper uptake protein|protein_co ding|3:100134319:100146808:1|gene:AAEL013309	YES	OUT	3	4	0.850939
AAEL024757	-0.155515	4.79604	0.124114	0.311964	-0.203572	4.79604	0.0447628	0.0869114	-0.048057	4.79604	0.63872	0.720112	2	17103390	17136868	AAEL024757-PA |protein_coding|2:17103558:17136598:1|gene:AAEL024757	YES	OUT	3	4	0.652608
AAEL026712	-0.671333	2.26119	0.00201553	0.0128483	-2.79311	2.26119	5.02982e-28	1.28632e-26	-2.12165	2.26119	2.55025e-16	2.78338e-15	2	152826819	152853081	AAEL026712-PA |protein_coding|2:152827105:152853019:-1|gene:AAEL026712	YES	IN	3	4	0.682179
AAEL020998	-0.172095	4.20665	0.164378	0.371279	-0.239318	4.20665	0.0546036	0.102696	-0.067224	4.20665	0.596213	0.681612	1	22719954	22753920	AAEL020998-PB |protein_coding|1:22721609:22753625:-1|gene:AAEL020998	YES	IN	4	4	0.702667
AAEL005500	-0.152511	6.19415	0.062458	0.191389	-0.211908	6.19415	0.00989442	0.0237181	-0.0593977	6.19415	0.472496	0.571225	1	150247084	150329673	AAEL005500-PA |protein_coding|1:150247226:150329525:1|gene:AAEL005500	YES	IN	5	4	0.599384
AAEL006987	-0.642387	5.08126	5.00024e-11	1.87109e-09	-0.713373	5.08126	4.12933e-13	4.24928e-12	-0.0709893	5.08126	0.479166	0.576868	2	242054532	242064311	AAEL006987-PB |protein_coding|2:242055215:242064062:-1|gene:AAEL006987	YES	OUT	5	4	0.537573
AAEL010570	-0.283926	3.62627	0.0472454	0.155695	-0.397183	3.62627	0.00595741	0.0152646	-0.113261	3.62627	0.446308	0.545284	1	50730462	50746695	AAEL010570-PA acetylcholine receptor, beta-type subunit inve rtebrate|protein_coding|1:50730900:50745725:1|gene:AAEL010570	YES	IN	5	4	0.897374
AAEL011848	-0.146463	5.63714	0.0484225	0.158188	-0.342893	5.63714	4.79959e-06	2.22454e-05	-0.19643	5.63714	0.00930374	0.0200253	1	155884304	155927795	AAEL011848-PA |protein_coding|1:155884479:155927590:-1|gene:AAEL011848	YES	IN	6	4	0.850595
AAEL003473	-0.416974	3.31685	0.00737009	0.036996	-0.924591	3.31685	9.07613e-09	6.17263e-08	-0.507616	3.31685	0.00182068	0.00462066	3	220523069	220720023	AAEL003473-PB GPRGRP1: GPCRG astrin/Bombesin Family|protein_ coding|3:220523517:220594953:-1|gene:AAEL003473	YES	OUT	7	4	0.89744
AAEL005035	-0.163315	5.30329	0.0491817	0.160123	-0.19236	5.30329	0.0210598	0.0456358	-0.0290458	5.30329	0.730886	0.795704	2	444396020	444412318	AAEL005035-PA 1,4-dihydroxy-2-naphthoate octaprenyltransfera se|protein_coding|2:444396606:444412038:1|gene:AAEL005035	YES	IN	7	4	0.572473
AAEL006718	-0.186714	4.80201	0.068293	0.204477	-0.428994	4.80201	3.52109e-05	0.000140844	-0.24228	4.80201	0.0206485	0.0404913	2	83628261	83630416	AAEL006718-PA Sugar transporter SWEET|protein_coding|2:83628829:83630055:-1|gene:AAEL006718	YES	OUT	7	4	0.64179
AAEL011221	-0.173097	7.21263	0.0107629	0.0498578	-0.252852	7.21263	0.000204756	0.000719769	-0.0797555	7.21263	0.243417	0.336925	2	184483157	184495912	AAEL011221-PB nmda receptor glutamate-binding chain|protein_coding|2:184493838:184494707:1|gene:AAEL011221	YES	IN	7	4	0.913647
AAEL014094	-0.0929823	5.09231	0.280633	0.522124	-0.220426	5.09231	0.0110343	0.0261293	-0.127443	5.09231	0.144496	0.21889	2	121025355	121040255	AAEL014094-PA solute carrier family 35 member C2, putative|p rotein_coding|2:121037832:121039530:1|gene:AAEL014094	YES	IN	7	4	0.610803
AAEL017048	-0.513765	2.23538	0.0131584	0.058299	-0.80574	2.23538	0.000147218	0.000533119	-0.291986	2.23538	0.178342	0.260933	1	644419	756473	AAEL017048-PB GPRGHP4: GPCR Growth Hormone Releasing Hormone Family|protein_coding|1:644855:754756:1|gene:AAEL017048	YES	OUT	7	4	0.688542
AAEL007393	-0.293966	4.71979	0.00694911	0.035272	-0.387082	4.71979	0.000419856	0.00139801	-0.0931169	4.71979	0.404182	0.505608	3	408015526	408039056	AAEL007393-PA |protein_coding|3:408015646:408038779:-1|gene:AAEL007393	YES	IN	8	4	0.827904
AAEL012147	-0.100746	6.55352	0.1509	0.353059	-0.162925	6.55352	0.0206437	0.0448916	-0.0621787	6.55352	0.379484	0.481541	2	232543300	232654238	AAEL012147-PC |protein_coding|2:232543404:232654095:-1|gene:AAEL012147	YES	IN	8	4	0.926581
AAEL004817	-0.208896	5.61491	0.0103605	0.0482781	-0.438665	5.61491	9.9009e-08	5.95985e-07	-0.229769	5.61491	0.00560287	0.0127625	3	273140304	273394830	AAEL004817-PB |protein_coding|3:273150090:273394426:1|gene:AAEL004817	YES	IN	9	4	0.899251
AAEL005213	-0.694637	7.44604	3.57488e-25	6.57474e-23	-1.44535	7.44604	1.00871e-98	1.8955e-96	-0.75071	7.44604	5.29611e-28	1.15605e-26	2	346272	365254	AAEL005213-PB Putative amino acid transporter|protein_coding|2:353721:364535:1|gene:AAEL005213	YES	OUT	10	4	0.996224
AAEL007716	-0.136769	6.24416	0.0704733	0.209174	-0.180245	6.24416	0.0176857	0.0392894	-0.0434762	6.24416	0.571612	0.661006	3	255624662	255669543	AAEL007716-PA |protein_coding|3:255624764:255668670:-1|gene:AAEL007716	YES	IN	10	4	0.726013
AAEL012440	-0.36568	6.33997	1.59058e-06	2.63391e-05	-0.838345	6.33997	2.18536e-27	5.44388e-26	-0.472665	6.33997	1.20081e-09	7.59865e-09	1	213310413	213340554	AAEL012440-PA sodium-bile acid cotransporter|protein_coding| 1:213326125:213340414:1|gene:AAEL012440	YES	IN	10	4	0.952312
AAEL014766	-0.378985	3.04539	0.026257	0.100294	-0.671917	3.04539	0.000104453	0.000389177	-0.292935	3.04539	0.0951934	0.154063	2	103300770	103331090	AAEL014766-PB |protein_coding|2:103300781:103330968:1|gene:AAEL014766	YES	OUT	11	4	0.821982
AAEL022891	-0.14221	6.46814	0.037982	0.132492	-0.184566	6.46814	0.00734144	0.0183303	-0.0423568	6.46814	0.542167	0.634318	2	144980957	144993617	AAEL022891-PA Na-K-Cl cotransporter|protein_coding|2:1449817 39:144993034:-1|gene:AAEL022891	YES	IN	11	4	0.866754
AAEL000902	-0.247208	2.94137	0.11163	0.290117	-0.653734	2.94137	4.75058e-05	0.000185879	-0.406522	2.94137	0.0132449	0.02737	3	334447652	334501573	AAEL000902-PA sugar transporter|protein_coding|3:334479775:3 34501251:1|gene:AAEL000902	YES	IN	12	4	0.531983
AAEL002525	-0.819542	5.25907	1.53384e-21	2.03977e-19	-1.03715	5.25907	1.32326e-32	4.34915e-31	-0.217609	5.25907	0.0153432	0.0312065	1	90134612	90164372	AAEL002525-PA amino acids transporter|protein_coding|1:90149 847:90163514:1|gene:AAEL002525	YES	IN	12	4	0.879049
AAEL002850	-0.686155	8.16064	1.01769e-21	1.39633e-19	-1.34331	8.16064	6.07762e-76	6.82272e-74	-0.657154	8.16064	1.09045e-19	1.47509e-18	3	233683279	233767781	AAEL002850-PA patched 1,|protein_coding|3:233685028:233766584:-1|gene:AAEL002850	YES	IN	12	4	0.99674
AAEL006264	-0.0908098	5.68378	0.229387	0.462196	-0.208943	5.68378	0.00594456	0.0152387	-0.118133	5.68378	0.12187	0.189196	2	221133369	221164799	AAEL006264-PA glucose transporter (sugar transporter|protein _coding|2:221133540:221164355:-1|gene:AAEL006264	YES	IN	12	4	0.545794
AAEL007547	-0.0863352	8.8918	0.205179	0.430061	-0.175766	8.8918	0.00997718	0.0238833	-0.0894308	8.8918	0.190158	0.275284	2	17136625	17175827	AAEL007547-PB chloride channel protein|protein_coding|2:1713 6936:17175457:-1|gene:AAEL007547	YES	IN	12	4	0.844563
AAEL014161	-0.677784	5.1032	3.84458e-13	2.01409e-11	-1.07465	5.1032	1.65428e-29	4.6277e-28	-0.396864	5.1032	4.50994e-05	0.000157638	3	302271326	302308081	AAEL014161-PA amino acids transporter|protein_coding|3:30227 1981:302294190:-1|gene:AAEL014161	YES	IN	12	4	0.981062
AAEL008061	-0.207903	4.2316	0.110968	0.289004	-0.565305	4.2316	1.85893e-05	7.8575e-05	-0.357401	4.2316	0.00722804	0.016008	2	231046641	231091640	AAEL008061-PA phosphatidylinositolglycan class N, putative|p rotein_coding|2:231072449:231091611:1|gene:AAEL008061	YES	OUT	13	4	0.518664
AAEL011423	-0.413047	3.14964	0.0112997	0.0519269	-0.555768	3.14964	0.000723855	0.00228775	-0.142727	3.14965	0.40128	0.502632	3	328726858	328778093	AAEL011423-PB sugar transporter|protein_coding|3:328727244:3 28777474:1|gene:AAEL011423	YES	IN	13	4	0.734775
AAEL003387	-0.339603	2.82245	0.0517209	0.166482	-0.889198	2.82245	8.59133e-07	4.48993e-06	-0.54959	2.82245	0.00296298	0.00716822	3	80482077	80700691	AAEL003387-PB cationic amino acid transporter|protein_coding |3:80613467:80700132:1|gene:AAEL003387	YES	IN	15	4	0.547152
AAEL000147	-0.357395	6.11179	1.78877e-05	0.000225395	-0.630885	6.11179	6.52716e-14	7.19653e-13	-0.27349	6.11179	0.0012489	0.00330745	1	194947334	194948175	AAEL000147-PA single-stranded DNA binding protein, putative| protein_coding|1:194947580:194948075:-1|gene:AAEL000147	NO	N/A	N/A	4	0.910789
AAEL000269	-0.272483	8.6313	0.000259769	0.0022365	-0.485553	8.6313	8.68537e-11	7.26077e-10	-0.21307	8.6313	0.00440994	0.0102693	2	74383247	74385989	AAEL000269-PA |protein_coding|2:74383380:74385857:1|gene:AAEL000269	NO	N/A	N/A	4	0.97073
AAEL000292	-0.297615	5.91589	8.00967e-06	0.000111851	-0.471002	5.91589	2.97133e-12	2.84747e-11	-0.173387	5.91589	0.0113062	0.0238078	3	265679702	265697781	AAEL000292-PB |protein_coding|3:265679841:265682082:1|gene:AAEL000292	NO	N/A	N/A	4	0.990709
AAEL000301	-0.256679	5.16411	0.00233464	0.0144975	-0.667907	5.16411	9.04079e-15	1.072e-13	-0.411228	5.16411	2.38533e-06	1.0162e-05	3	266486521	266488973	AAEL000301-PA heat shock protein|protein_coding|3:266486630: 266488877:1|gene:AAEL000301	NO	N/A	N/A	4	0.79284
AAEL000924	-0.171098	5.01832	0.0640973	0.195022	-0.251859	5.01832	0.00666104	0.0168406	-0.0807612	5.01832	0.387803	0.489439	3	335552345	335572266	AAEL000924-PA eukaryotic translation initiation factor 2-alpha kinase|protein_coding|3:335552441:335571904:-1|gene: AAEL000924	NO	N/A	N/A	4	0.662016
AAEL000983	-0.0693969	7.14678	0.306562	0.551263	-0.164691	7.14678	0.0153515	0.0347652	-0.0952945	7.14678	0.161303	0.239839	1	210194218	210234173	AAEL000983-PA clathrin coat assembly protein ap19|protein_coding|1:210194362:210233338:1|gene:AAEL000983	NO	N/A	N/A	4	0.534663
AAEL000996	-0.101833	4.5708	0.373581	0.610557	-0.167583	4.5708	0.145075	0.232141	-0.0657502	4.5708	0.572805	0.661942	3	31636638	31655825	AAEL000996-PA |protein_coding|3:31636749:31655655:-1|gene:AAEL000996	NO	N/A	N/A	4	0.501345
AAEL001044	-0.0818005	7.28636	0.220032	0.450415	-0.196224	7.28636	0.00335926	0.00916587	-0.114423	7.28636	0.0879792	0.144005	3	55208219	55216922	AAEL001044-PA Aats-tyr: tyrosyl-tRNA synthetase|protein_codi ng|3:55208397:55216712:1|gene:AAEL001044	NO	N/A	N/A	4	0.720524
AAEL001052	-0.278506	6.97512	0.000138021	0.00130674	-0.505189	6.97512	6.46166e-12	6.04487e-11	-0.226683	6.97512	0.00213602	0.00534717	3	55218179	55219771	AAEL001052-PA heat shock protein, putative|protein_coding|3: 55218806:55219444:-1|gene:AAEL001052	NO	N/A	N/A	4	0.973612
AAEL001105	-0.38676	6.23183	1.24532e-05	0.000165101	-0.460164	6.23183	2.28548e-07	1.30229e-06	-0.0734046	6.23182	0.414529	0.514974	3	1421195	1422664	AAEL001105-PD von Hippel-Lindau disease tumor suppressor, putative|protein_coding|3:1422051:1422518:1|gene:AAEL001105	NO	N/A	N/A	4	0.64569
AAEL001176	-0.612555	7.1289	1.48556e-15	1.044e-13	-0.691113	7.1289	3.0533e-19	4.97038e-18	-0.0785582	7.1289	0.311773	0.411287	2	307819913	307857749	AAEL001176-PA s-adenosylmethionine decarboxylase|protein_cod ing|2:307820437:307855950:1|gene:AAEL001176	NO	N/A	N/A	4	0.644094
AAEL001218	-0.268849	8.52349	6.96851e-05	0.000744572	-0.427873	8.52349	2.72938e-10	2.18047e-09	-0.159025	8.52349	0.0190203	0.0377099	2	411478134	411489246	AAEL001218-PA Aats-ala: alanyl-tRNA synthetase|protein_codin g|2:411480510:411489075:1|gene:AAEL001218	NO	N/A	N/A	4	0.994197
AAEL001247	-0.0936137	5.77238	0.194076	0.415041	-0.268151	5.77238	0.000221317	0.000772333	-0.174537	5.77238	0.0167647	0.0337795	2	153239404	153253246	AAEL001247-PA |protein_coding|2:153239868:153252888:-1|gene:AAEL001247	NO	N/A	N/A	4	0.509734
AAEL001255	-0.12406	5.73827	0.108749	0.285047	-0.173276	5.73827	0.0257397	0.0541744	-0.0492165	5.73827	0.529999	0.624395	2	151958105	151966140	AAEL001255-PB |protein_coding|2:151958254:151965993:1|gene:AAEL001255	NO	N/A	N/A	4	0.55658
AAEL001372	-0.197608	7.87791	0.00290262	0.0173527	-0.517079	7.87791	9.58267e-15	1.13005e-13	-0.319472	7.87791	1.76019e-06	7.66504e-06	2	206315044	206378155	AAEL001372-PA sentrin/sumo-specific protease senp7|protein_coding|2:206315744:206377267:1|gene:AAEL001372	NO	N/A	N/A	4	0.712095
AAEL001378	-0.309261	7.07193	3.17455e-05	0.000369822	-0.548554	7.07193	2.18692e-13	2.29693e-12	-0.239293	7.07193	0.00141266	0.00368579	2	204979432	205002382	AAEL001378-PA spermine synthase|protein_coding|2:204979625:2 05001595:1|gene:AAEL001378	NO	N/A	N/A	4	0.948567
AAEL001463	-1.03454	3.71339	1.52398e-13	8.5541e-12	-1.19921	3.71339	3.80257e-17	5.37961e-16	-0.164681	3.71339	0.270755	0.367295	2	209324039	209353538	AAEL001463-PA |protein_coding|2:209324160:209353521:1|gene:AAEL001463	NO	N/A	N/A	4	0.641794
AAEL001520	-0.228466	5.3267	0.00617671	0.0321989	-0.273527	5.3267	0.0011316	0.00343937	-0.045062	5.3267	0.599181	0.68428	3	260802040	260839665	AAEL001520-PA |protein_coding|3:260802402:260836788:1|gene:AAEL001520	NO	N/A	N/A	4	0.744866
AAEL001636	-0.0672256	9.67464	0.357513	0.597328	-0.14355	9.67464	0.0495586	0.0945036	-0.0763245	9.67464	0.296591	0.395393	2	300398421	300416972	AAEL001636-PA nuclear transcription factor, x-box binding 1 (nfx1)|protein_coding|2:300398700:300401864:-1|gene:AAEL001636	NO	N/A	N/A	4	0.603473
AAEL001847	-0.181551	7.45983	0.00834866	0.0407026	-0.413429	7.45983	2.32171e-09	1.69787e-08	-0.231878	7.45983	0.000830048	0.00228356	2	274457234	274483633	AAEL001847-PA |protein_coding|2:274457469:274483509:-1|gene:AAEL001847	NO	N/A	N/A	4	0.862442
AAEL001896	-0.13391	8.26576	0.0455042	0.151284	-0.34945	8.26576	1.96649e-07	1.13096e-06	-0.215539	8.26576	0.00134515	0.00353742	2	389504254	389556093	AAEL001896-PA UDP-N-acetylglucosamine: polypeptide-N-acetylglucosaminyl transferase, putative|prote in_coding|2:389504666:389555899:-1|gene:AAEL001896	NO	N/A	N/A	4	0.688586
AAEL002083	-0.383665	11.0012	5.00983e-14	2.94592e-12	-0.63972	11.0012	5.97368e-36	2.15152e-34	-0.256056	11.0012	5.09401e-07	2.38272e-06	2	119971165	119981828	AAEL002083-PA DEAD box ATP-dependent RNA helicase|protein_co ding|2:119972040:119981691:-1|gene:AAEL002083	NO	N/A	N/A	4	0.996582
AAEL002119	-0.119941	6.43549	0.0948568	0.258168	-0.229069	6.43549	0.0014963	0.00441134	-0.109128	6.43549	0.132037	0.202507	3	176942588	176959097	AAEL002119-PA ras|protein_coding|3:176943598:176958867:-1|gene:AAEL002119	NO	N/A	N/A	4	0.856563
AAEL002130	-0.497498	9.14372	1.05963e-09	3.3307e-08	-1.0649	9.14372	3.16292e-38	1.23154e-36	-0.567398	9.14372	4.2286e-12	3.32291e-11	3	177671368	177791757	AAEL002130-PA ecdysone inducible protein L2, putative|protei n_coding|3:177671838:177672726:-1|gene:AAEL002130	NO	N/A	N/A	4	0.980325
AAEL002304	-0.186687	5.96957	0.00653003	0.0336675	-0.288254	5.96957	2.9986e-05	0.000121804	-0.101568	5.96957	0.144181	0.218531	3	375635228	375648627	AAEL002304-PA porphobilinogen synthase|protein_coding|3:3756 35758:375648402:1|gene:AAEL002304	NO	N/A	N/A	4	0.876868
AAEL002510	-0.2432	6.31608	0.0279103	0.10494	-0.692093	6.31608	5.59144e-10	4.35427e-09	-0.448893	6.31608	5.86449e-05	0.000201321	1	90394257	90421721	AAEL002510-PA serine hydroxymethyltransferase|protein_coding |1:90394383:90420432:-1|gene:AAEL002510	NO	N/A	N/A	4	0.532058
AAEL002780	-0.610514	5.53969	1.09319e-12	5.46214e-11	-0.922121	5.53969	3.15744e-26	7.43677e-25	-0.311608	5.53969	0.0004227	0.00122201	3	129448530	129631424	AAEL002780-PB |protein_coding|3:129456302:129631288:1|gene:AAEL002780	NO	N/A	N/A	4	0.972314
AAEL002867	-0.311286	6.32729	1.38456e-05	0.000180788	-0.482471	6.32729	2.35266e-11	2.07938e-10	-0.171186	6.32729	0.0187114	0.0371582	1	256052212	256053979	AAEL002867-PA phenylalanyl-tRNA synthetase alpha chain|prote in_coding|1:256052336:256053826:-1|gene:AAEL002867	NO	N/A	N/A	4	0.990408
AAEL002879	-0.148822	9.16201	0.0335297	0.120362	-0.258446	9.16201	0.000227039	0.000790702	-0.109624	9.16201	0.118014	0.183937	1	255264992	255360409	AAEL002879-PAA heterogeneous nuclear ribonucleoprotein r|protein_coding|1:255310591:255354920:1|gene:AAEL002879	NO	N/A	N/A	4	0.946088
AAEL002897	-0.424796	2.855	0.0661233	0.19985	-0.711294	2.855	0.00251545	0.00707337	-0.286503	2.855	0.231429	0.323754	3	20738991	20739604	AAEL002897-PA |protein_coding|3:20739111:20739417:1|gene:AAEL002897	NO	N/A	N/A	4	0.526641
AAEL003019	-0.203993	3.19661	0.200129	0.423479	-0.255882	3.19661	0.107966	0.182562	-0.0518931	3.19661	0.748426	0.810295	1	130698383	130714568	AAEL003019-PB |protein_coding|1:130698808:130714453:1|gene:AAEL003019	NO	N/A	N/A	4	0.547383
AAEL003039	-0.171377	8.20828	0.0152768	0.0659389	-0.442596	8.20828	4.37545e-10	3.44771e-09	-0.271218	8.20828	0.000132492	0.000426858	1	129068763	129070583	AAEL003039-PA nonsense-mediated mRNA decay protein|protein_c oding|1:129068862:129070462:-1|gene:AAEL003039	NO	N/A	N/A	4	0.768216
AAEL003161	-0.265764	8.21162	0.000110997	0.00108536	-0.672413	8.21162	2.61102e-22	5.11783e-21	-0.406649	8.21162	4.17867e-09	2.49623e-08	1	193030924	193097415	AAEL003161-PA Adenylosuccinate synthetase|protein_coding|1:1 93031849:193096820:-1|gene:AAEL003161	NO	N/A	N/A	4	0.865719
AAEL003684	-0.210214	5.88062	0.00241769	0.0149169	-0.409089	5.88062	5.22793e-09	3.67699e-08	-0.198875	5.88062	0.00489205	0.0112976	2	317087631	317097001	AAEL003684-PA ku P80 DNA helicase|protein_coding|2:317087695 :317096850:-1|gene:AAEL003684	NO	N/A	N/A	4	0.902597
AAEL003829	-0.234031	9.05682	0.0009507	0.00682546	-0.397311	9.05682	2.15745e-08	1.40641e-07	-0.16328	9.05682	0.0213951	0.0417941	3	342752932	342768524	AAEL003829-PA dynamin|protein_coding|3:342753436:342768380:- 1|gene:AAEL003829	NO	N/A	N/A	4	0.986929
AAEL003847	-0.308065	3.51332	0.078323	0.22575	-0.657578	3.51332	0.000207494	0.00072821	-0.349513	3.51332	0.0515415	0.0905354	3	342714070	342714945	AAEL003847-PA |protein_coding|3:342714437:342714697:-1|gene:AAEL003847	NO	N/A	N/A	4	0.618618
AAEL004016	-0.351293	3.15884	0.067163	0.201933	-1.04478	3.15884	1.19297e-07	7.11178e-07	-0.69348	3.15884	0.00048987	0.00139797	3	165446093	165447222	AAEL004016-PA |protein_coding|3:165446197:165447067:-1|gene:AAEL004016	NO	N/A	N/A	4	0.605128
AAEL004124	-0.256326	5.27368	0.00202083	0.0128708	-0.348869	5.27368	3.02189e-05	0.000122692	-0.0925443	5.27368	0.273919	0.370831	3	154176531	154191936	AAEL004124-PA mitochondrial glutamate carrier, putative|prot ein_coding|3:154176871:154190922:-1|gene:AAEL004124	NO	N/A	N/A	4	0.924296
AAEL004307	-0.0946531	7.81739	0.151001	0.353107	-0.135719	7.81739	0.0397964	0.0790078	-0.0410664	7.81739	0.534918	0.628238	2	387353414	387516400	AAEL004307-PB n-myc downstream regulated|protein_coding|2:38 7365760:387445770:-1|gene:AAEL004307	NO	N/A	N/A	4	0.798274
AAEL004310	-0.187609	7.32792	0.0128049	0.0571134	-0.267649	7.32792	0.000397594	0.001329	-0.0800396	7.32792	0.291147	0.389639	3	50836835	50837286	AAEL004310-PA p15-2a protein, putative|protein_coding|3:5083 6857:50837178:-1|gene:AAEL004310	NO	N/A	N/A	4	0.773312
AAEL004415	-0.13078	6.65186	0.08829	0.245395	-0.212494	6.65186	0.00571844	0.0147691	-0.0817146	6.65186	0.289071	0.3874	3	271068164	271102145	AAEL004415-PA fuse-binding protein-interacting repressor sia hbp1|protein_coding|3:271068293:271101755:1|gene:AAEL004415	NO	N/A	N/A	4	0.647649
AAEL004438	-0.249578	6.58825	0.00123549	0.00849001	-0.292666	6.58825	0.000157117	0.000565648	-0.0430887	6.58824	0.579101	0.667077	3	205182473	205194201	AAEL004438-PA GrpE protein homolog|protein_coding|3:20518261 3:205194007:1|gene:AAEL004438	NO	N/A	N/A	4	0.655136
AAEL004472	-0.212079	9.49985	0.00255193	0.0155895	-0.300768	9.49985	1.91757e-05	8.08559e-05	-0.0886884	9.49985	0.207627	0.295916	3	109999042	110031499	AAEL004472-PA |protein_coding|3:110000081:110030899:-1|gene:AAEL004472	NO	N/A	N/A	4	0.978718
AAEL004493	-0.269885	7.68174	8.29059e-05	0.00085825	-0.754631	7.68174	1.23932e-27	3.10513e-26	-0.484746	7.68174	2.70199e-12	2.1626e-11	2	453126470	453134833	AAEL004493-PA ribosome biogenesis protein tsr1 (20S rRNA accumulation protein 1)|protein_coding|2:453126575:453134708:-1|gene:AAEL004493	NO	N/A	N/A	4	0.707962
AAEL004553	-0.130712	3.29334	0.403212	0.640167	-0.309057	3.29334	0.0493119	0.0940954	-0.178345	3.29334	0.263606	0.359286	1	145017664	145026350	AAEL004553-PA |protein_coding|1:145018154:145025931:-1|gene:AAEL004553	NO	N/A	N/A	4	0.633011
AAEL004572	-0.244822	3.83101	0.0926469	0.253819	-0.636767	3.83101	1.79269e-05	7.60228e-05	-0.391943	3.83101	0.00898409	0.0194243	1	220751302	221353354	AAEL004572-PB |protein_coding|1:220752121:221010941:-1|gene:AAEL004572	NO	N/A	N/A	4	0.71749
AAEL004586	-0.156268	8.66549	0.0195924	0.0800587	-0.201112	8.66549	0.00269197	0.00751111	-0.044844	8.66549	0.503926	0.600653	2	33873227	33912537	AAEL004586-PB Histone deacetylase|protein_coding|2:33875026: 33912333:-1|gene:AAEL004586	NO	N/A	N/A	4	0.905686
AAEL004673	-0.384518	3.95581	0.00534742	0.0285681	-0.764874	3.95581	5.24155e-08	3.2737e-07	-0.380357	3.95581	0.00762935	0.0167807	3	247533071	247832685	AAEL004673-PA |protein_coding|3:247533531:247699879:-1|gene:AAEL004673	NO	N/A	N/A	4	0.93084
AAEL004713	-0.446566	3.19279	0.00405116	0.022843	-1.24686	3.19279	2.12843e-14	2.44656e-13	-0.800281	3.19279	1.34456e-06	5.94193e-06	2	378842106	378858363	AAEL004713-PA |protein_coding|2:378842378:378858175:-1|gene:AAEL004713	NO	N/A	N/A	4	0.727528
AAEL004724	-0.870525	2.20112	4.60694e-05	0.000517846	-1.44775	2.20112	9.22544e-11	7.7048e-10	-0.577233	2.20112	0.0120756	0.0252862	2	378873176	378875215	AAEL004724-PA Carboxylic ester hydrolase|protein_coding|2:37 8873207:378875163:-1|gene:AAEL004724	NO	N/A	N/A	4	0.935454
AAEL004731	-0.833373	8.93077	6.98652e-32	2.32275e-29	-1.36428	8.93077	2.09107e-80	2.6196e-78	-0.530906	8.93077	8.30526e-14	7.4549e-13	2	378793433	379094539	AAEL004731-PB |protein_coding|2:378795154:379090731:-1|gene:AAEL004731	NO	N/A	N/A	4	0.990146
AAEL004818	-0.159987	6.02384	0.0362903	0.127908	-0.492698	6.02384	2.01273e-10	1.62598e-09	-0.332711	6.02384	1.95223e-05	7.26436e-05	3	273465995	273468728	AAEL004818-PB |protein_coding|3:273466239:273468671:1|gene:AAEL004818	NO	N/A	N/A	4	0.526687
AAEL004866	-0.194261	5.51342	0.0174125	0.0730608	-0.349096	5.51342	2.29597e-05	9.54151e-05	-0.154835	5.51342	0.0628061	0.107525	1	288534999	288543407	AAEL004866-PA protein farnesyltransferase beta subunit|prote in_coding|1:288535145:288543205:1|gene:AAEL004866	NO	N/A	N/A	4	0.790544
AAEL004898	-0.442775	3.05334	0.00772053	0.0382662	-0.691694	3.05334	4.50221e-05	0.000177137	-0.248925	3.05334	0.154215	0.231028	2	71429370	71639898	AAEL004898-PA |protein_coding|2:71429719:71430794:-1|gene:AAEL004898	NO	N/A	N/A	4	0.918758
AAEL004977	-0.0978093	8.11703	0.147717	0.349483	-0.128169	8.11703	0.0579922	0.10807	-0.0303602	8.11703	0.653671	0.731909	2	281749993	281778870	AAEL004977-PA Sec24B protein, putative|protein_coding|2:2817 50890:281777641:-1|gene:AAEL004977	NO	N/A	N/A	4	0.653356
AAEL004986	-0.171529	7.44298	0.00722385	0.0363886	-0.357046	7.44298	2.63234e-08	1.69553e-07	-0.185517	7.44298	0.00393598	0.00927047	2	281351202	281377018	AAEL004986-PA Smg-7 (suppressor with morphological effect on genitalia protein 7)|protein_coding|2:281351916:281376365:-1|gene:AAEL004986	NO	N/A	N/A	4	0.971627
AAEL005046	-0.14612	7.53307	0.0337957	0.121015	-0.357906	7.53307	2.25689e-07	1.28684e-06	-0.211786	7.53307	0.00222838	0.00555263	2	445991846	446020691	AAEL005046-PB splicing factor|protein_coding|2:445992525:446 020498:-1|gene:AAEL005046	NO	N/A	N/A	4	0.566042
AAEL005190	-0.862924	4.69219	2.54502e-13	1.36641e-11	-1.0022	4.69219	4.04724e-17	5.69778e-16	-0.139283	4.69219	0.256397	0.351124	2	427576	428056	AAEL005190-PA mRpL42: mitochondrial ribosomal protein, L42, putative|protein_coding|2:427620:428009:-1|gene:AAEL005190	NO	N/A	N/A	4	0.689497
AAEL005202	-0.233043	10.231	0.00100866	0.00717601	-0.611233	10.231	8.63893e-18	1.28528e-16	-0.37819	10.231	1.01194e-07	5.14237e-07	2	254953	420182	AAEL005202-PA |protein_coding|2:418369:420032:-1|gene:AAEL005202	NO	N/A	N/A	4	0.745429
AAEL005420	-0.156661	6.50745	0.0211381	0.0852516	-0.288938	6.50745	2.39624e-05	9.92005e-05	-0.132277	6.50745	0.054527	0.0952184	1	247503488	247504482	AAEL005420-PA p15-2a protein, putative|protein_coding|1:2475 03617:247503938:1|gene:AAEL005420	NO	N/A	N/A	4	0.970626
AAEL005531	-0.256381	2.83112	0.154727	0.35779	-0.59182	2.83112	0.00131907	0.00394809	-0.335438	2.83112	0.0733439	0.123201	1	8639468	8662551	AAEL005531-PA venom allergen|protein_coding|1:8639671:8662389:-1|gene:AAEL005531	NO	N/A	N/A	4	0.664457
AAEL005638	-0.211565	6.72337	0.00393334	0.022383	-0.388297	6.72337	1.43587e-07	8.44904e-07	-0.176732	6.72337	0.0171374	0.0344582	1	47112043	47113045	AAEL005638-PA |protein_coding|1:47112149:47112907:-1|gene:AAEL005638	NO	N/A	N/A	4	0.958774
AAEL005728	-0.267945	8.00135	0.000111306	0.00108715	-0.467459	8.00135	1.87891e-11	1.67437e-10	-0.199515	8.00135	0.00420895	0.00985166	2	437306451	437312948	AAEL005728-PA |protein_coding|2:437306663:437312754:-1|gene:AAEL005728	NO	N/A	N/A	4	0.98738
AAEL005826	-0.28488	3.05406	0.125042	0.313294	-0.585539	3.05406	0.00193895	0.00559608	-0.30066	3.05406	0.114364	0.17938	1	22522508	22535346	AAEL005826-PA |protein_coding|1:22522724:22535224:1|gene:AAEL005826	NO	N/A	N/A	4	0.518086
AAEL005863	-0.295125	4.99643	0.00123253	0.00848248	-0.349093	4.99643	0.000147895	0.000535345	-0.0539697	4.99643	0.565804	0.655693	3	220256607	220278916	AAEL005863-PA |protein_coding|3:220256804:220278314:-1|gene:AAEL005863	NO	N/A	N/A	4	0.710173
AAEL005890	-0.329367	4.48014	0.00367023	0.02108	-0.775055	4.48014	1.93037e-11	1.71845e-10	-0.445687	4.48014	0.00013529	0.000435549	2	66154037	66155834	AAEL005890-PA |protein_coding|2:66154174:66155394:1|gene:AAEL005890	NO	N/A	N/A	4	0.880992
AAEL006033	-0.127124	4.63451	0.258548	0.497084	-0.2087	4.63451	0.0648409	0.118671	-0.0815773	4.63451	0.475175	0.573261	3	33358209	33360882	AAEL006033-PA Dihydroorotate dehydrogenase (quinone), mitoch ondrial|protein_coding|3:33358347:33360820:1|gene:AAEL006033	NO	N/A	N/A	4	0.601881
AAEL006073	-0.16491	4.80883	0.114813	0.295936	-0.289924	4.80883	0.00580427	0.0149411	-0.125014	4.80883	0.237601	0.330728	1	184018577	184056699	AAEL006073-PA ubiquitin-conjugating enzyme E2-230k|protein_c oding|1:184018785:184055668:1|gene:AAEL006073	NO	N/A	N/A	4	0.517862
AAEL006145	-0.0424594	7.46573	0.517375	0.737863	-0.0938711	7.46573	0.153049	0.241884	-0.0514117	7.46573	0.435094	0.534074	3	68568975	68600489	AAEL006145-PA dynactin|protein_coding|3:68569367:68600160:1| gene:AAEL006145	NO	N/A	N/A	4	0.568089
AAEL006205	-0.220583	7.73605	0.00058987	0.0045323	-0.410749	7.73605	1.90491e-10	1.54466e-09	-0.190167	7.73605	0.00326718	0.00784563	3	149721733	149814617	AAEL006205-PB |protein_coding|3:149722835:149790367:-1|gene:AAEL006205	NO	N/A	N/A	4	0.991686
AAEL006415	-0.480336	8.28091	8.47866e-12	3.61032e-10	-0.545986	8.28091	9.28713e-15	1.09819e-13	-0.0656504	8.28091	0.352193	0.453433	2	414370063	414387927	AAEL006415-PA leucyl-tRNA synthetase|protein_coding|2:414370 253:414387821:1|gene:AAEL006415	NO	N/A	N/A	4	0.674268
AAEL006536	-0.444269	2.60782	0.0102128	0.0477188	-0.736815	2.60782	2.9182e-05	0.000118649	-0.292553	2.60782	0.106549	0.169117	2	59187236	59214292	AAEL006536-PB |protein_coding|2:59187766:59213940:1|gene:AAEL006536	NO	N/A	N/A	4	0.932258
AAEL006879	-0.216472	9.86697	0.00208398	0.0132067	-0.272175	9.86697	0.000109985	0.000408029	-0.0557031	9.86697	0.428725	0.527981	2	24574132	24607275	AAEL006879-PB folate carrier protein|protein_coding|2:245746 31:24594082:-1|gene:AAEL006879	NO	N/A	N/A	4	0.927869
AAEL007007	-0.229679	6.43313	0.00129479	0.00884753	-0.462381	6.43313	1.38088e-10	1.13355e-09	-0.232702	6.43313	0.00132486	0.00348725	3	170641309	170651620	AAEL007007-PA DNA replication licensing factor MCM2|protein_coding|3:170641453:170651538:1|gene:AAEL007007	NO	N/A	N/A	4	0.974115
AAEL007018	-0.16866	6.17025	0.0523237	0.167671	-0.211791	6.17025	0.0151325	0.0344044	-0.0431317	6.17025	0.62355	0.706987	2	242116988	242170562	AAEL007018-PA udp-glucose 4-epimerase|protein_coding|2:24211 7237:242127070:-1|gene:AAEL007018	NO	N/A	N/A	4	0.513775
AAEL007022	-0.164192	7.4367	0.0123978	0.0556997	-0.375816	7.4367	1.24156e-08	8.3323e-08	-0.211624	7.4367	0.00138173	0.00362302	3	170652491	170709613	AAEL007022-PA tfiia large subunit|protein_coding|3:170653239 :170708996:-1|gene:AAEL007022	NO	N/A	N/A	4	0.880878
AAEL007132	-0.0918738	9.58292	0.189368	0.40901	-0.116872	9.58292	0.0951693	0.164924	-0.0249979	9.58292	0.721462	0.78841	3	69868580	69895952	AAEL007132-PB dynein heavy chain|protein_coding|3:69868800:69895796:-1|gene:AAEL007132	NO	N/A	N/A	4	0.817164
AAEL007234	-0.176946	7.04582	0.053048	0.168956	-0.334181	7.04582	0.000271872	0.000932935	-0.157235	7.04582	0.0874601	0.143291	2	422386426	422450742	AAEL007234-PB |protein_coding|2:422387716:422410358:-1|gene:AAEL007234	NO	N/A	N/A	4	0.554181
AAEL007315	-0.249425	6.38002	0.00104455	0.00740092	-0.549238	6.38002	9.20809e-13	9.27678e-12	-0.299813	6.38002	0.000105956	0.000348906	2	342936542	343112587	AAEL007315-PB symbol, putative|protein_coding|2:342936974:34 3112498:1|gene:AAEL007315	NO	N/A	N/A	4	0.913072
AAEL007544	-0.116012	4.65599	0.281056	0.522461	-0.137189	4.65599	0.205484	0.307834	-0.0211772	4.65599	0.851978	0.892991	2	326874810	326920571	AAEL007544-PA serine/threonine-protein kinase chk2 (cds1)|pr otein_coding|2:326875375:326919798:1|gene:AAEL007544	NO	N/A	N/A	4	0.575609
AAEL007558	-0.186507	8.23717	0.00775953	0.0383435	-0.403276	8.23717	9.64215e-09	6.54727e-08	-0.216769	8.23717	0.00206192	0.00516915	2	248030357	248064539	AAEL007558-PA Helicase|protein_coding|2:248030736:248064115: -1|gene:AAEL007558	NO	N/A	N/A	4	0.933274
AAEL007565	-0.137867	8.65231	0.0618606	0.19009	-0.38627	8.65231	1.81295e-07	1.05176e-06	-0.248403	8.65231	0.000794159	0.0021918	2	248940230	248961074	AAEL007565-PB leucine rich protein, putative|protein_coding| 2:248940276:248960906:1|gene:AAEL007565	NO	N/A	N/A	4	0.601316
AAEL007631	-0.0648356	8.20965	0.329021	0.572325	-0.15704	8.20965	0.018307	0.0404617	-0.0922039	8.20965	0.166629	0.246633	2	107206774	107881399	AAEL007631-PB |protein_coding|2:107208202:107880734:-1|gene:AAEL007631	NO	N/A	N/A	4	0.520583
AAEL007717	-0.0822563	7.0641	0.23558	0.469695	-0.121759	7.0641	0.0801577	0.142481	-0.0395023	7.0641	0.572766	0.661942	3	255580425	255586493	AAEL007717-PA alpha-endosulfine, putative|protein_coding|3:2 55581081:255581510:-1|gene:AAEL007717	NO	N/A	N/A	4	0.555228
AAEL007854	-0.146542	6.10629	0.0567398	0.178115	-0.232836	6.10629	0.00261183	0.00730874	-0.0862943	6.10629	0.268218	0.364368	2	460960590	461062103	AAEL007854-PA pelota|protein_coding|2:460961012:461061696:-1 |gene:AAEL007854	NO	N/A	N/A	4	0.847794
AAEL007893	-0.104903	4.4776	0.349029	0.588914	-0.132421	4.4776	0.238281	0.347277	-0.0275191	4.4776	0.810437	0.860511	2	474316080	474317231	AAEL007893-PA short chain type dehydrogenase|protein_coding| 2:474316238:474317098:1|gene:AAEL007893	NO	N/A	N/A	4	0.501112
AAEL007931	-0.077979	6.02148	0.238667	0.473683	-0.114077	6.02148	0.0867655	0.152625	-0.0360978	6.02148	0.592632	0.678864	3	295458531	295500019	AAEL007931-PB P21-activated kinase, pak|protein_coding|3:295459759:295496567:-1|gene:AAEL007931	NO	N/A	N/A	4	0.542384
AAEL007943	-0.159194	4.27005	0.201604	0.425143	-0.255009	4.27005	0.0423056	0.0829093	-0.0958169	4.27006	0.452479	0.551187	3	295535394	295537291	AAEL007943-PA |protein_coding|3:295535443:295537245:1|gene:AAEL007943	NO	N/A	N/A	4	0.677843
AAEL008036	-0.184452	4.63981	0.0912501	0.2508	-0.374144	4.63981	0.00068261	0.00217249	-0.189692	4.63981	0.0878017	0.143748	3	70058340	70105668	AAEL008036-PA dynein heavy chain|protein_coding|3:70058539:70105604:-1|gene:AAEL008036	NO	N/A	N/A	4	0.866984
AAEL008041	-0.188849	7.37678	0.00620715	0.0322832	-0.459649	7.37678	3.53713e-11	3.06056e-10	-0.2708	7.37678	9.86951e-05	0.000326737	3	132076670	132100521	AAEL008041-PB bleomycin hydrolase|protein_coding|3:132076981 :132100102:1|gene:AAEL008041	NO	N/A	N/A	4	0.71269
AAEL008068	-0.173852	5.70162	0.0215031	0.0863721	-0.209679	5.70162	0.00592633	0.0152155	-0.0358273	5.70162	0.646283	0.726176	2	230433256	230518669	AAEL008068-PB |protein_coding|2:230433487:230518489:1|gene:AAEL008068	NO	N/A	N/A	4	0.65936
AAEL008084	-0.125939	7.73218	0.051308	0.165302	-0.226691	7.73218	0.000466984	0.00154128	-0.100752	7.73218	0.120689	0.187531	1	61635149	61659260	AAEL008084-PA phosphatidylserine receptor|protein_coding|1:6 1635897:61659028:-1|gene:AAEL008084	NO	N/A	N/A	4	0.960648
AAEL008099	-0.287148	8.30415	6.12461e-05	0.000665926	-0.310851	8.30415	1.47392e-05	6.32599e-05	-0.0237033	8.30415	0.742748	0.805661	3	14850164	14866484	AAEL008099-PA Procollagen-lysine,2-oxoglutarate 5-dioxygenas e|protein_coding|3:14850539:14866233:1|gene:AAEL008099	NO	N/A	N/A	4	0.518724
AAEL008101	-0.195502	5.18397	0.0271688	0.102958	-0.314396	5.18397	0.000438999	0.00145447	-0.118894	5.18397	0.189959	0.275094	1	24954758	25027131	AAEL008101-PB |protein_coding|1:25007543:25026923:-1|gene:AAEL008101	NO	N/A	N/A	4	0.850387
AAEL008149	-0.474191	4.27039	0.000142737	0.00134403	-0.544714	4.27039	1.46024e-05	6.27662e-05	-0.070528	4.27039	0.586766	0.673539	3	302159983	302160531	AAEL008149-PA |protein_coding|3:302160256:302160509:-1|gene:AAEL008149	NO	N/A	N/A	4	0.67252
AAEL008179	-0.122766	6.42613	0.0984442	0.264107	-0.268536	6.42613	0.000327943	0.00110775	-0.14577	6.42613	0.0523006	0.0917014	3	10103575	10139240	AAEL008179-PA Rheb: GTP-binding protein Rheb|protein_coding|3:10103833:10136645:1|gene:AAEL008179	NO	N/A	N/A	4	0.688423
AAEL008243	-0.465462	4.25753	0.000470193	0.0037494	-0.621115	4.25753	3.75495e-06	1.76689e-05	-0.155657	4.25753	0.255016	0.350009	3	5988189	6011088	AAEL008243-PA |protein_coding|3:5988385:6011029:1|gene:AAEL008243	NO	N/A	N/A	4	0.85877
AAEL008266	-0.244658	3.13216	0.12841	0.318683	-0.475562	3.13216	0.00348264	0.00946962	-0.230905	3.13217	0.161212	0.239766	NIGP01001769	3446	28337	AAEL008266-PB |protein_coding|NIGP01001769:3455:27737:1|gene:AAEL008266	NO	N/A	N/A	4	0.56639
AAEL008419	-0.181435	5.06644	0.0853931	0.239422	-0.284598	5.06644	0.00724669	0.0181461	-0.103164	5.06644	0.334158	0.434289	1	172883507	172936914	AAEL008419-PA |protein_coding|1:172883700:172936899:1|gene:AAEL008419	NO	N/A	N/A	4	0.515938
AAEL008469	-0.227848	4.53557	0.0752607	0.219329	-0.497028	4.53557	0.0001283	0.000469129	-0.26918	4.53557	0.0400554	0.0724803	2	19098327	19099039	AAEL008469-PA |protein_coding|2:19098550:19099008:1|gene:AAEL008469	NO	N/A	N/A	4	0.626494
AAEL008482	-0.166386	5.79632	0.0239158	0.0934179	-0.433946	5.79632	5.77856e-09	4.0478e-08	-0.267559	5.79632	0.000361458	0.00106057	2	19284287	19307617	AAEL008482-PA |protein_coding|2:19285370:19307462:1|gene:AAEL008482	NO	N/A	N/A	4	0.502294
AAEL008517	-0.139947	7.79338	0.0317607	0.115644	-0.27483	7.79338	2.60814e-05	0.000107101	-0.134883	7.79338	0.0393654	0.0713812	2	99418910	99427851	AAEL008517-PA elongation factor tu (ef-tu)|protein_coding|2: 99419060:99427709:-1|gene:AAEL008517	NO	N/A	N/A	4	0.95272
AAEL008574	-0.258847	6.73879	0.000247728	0.00214996	-0.369353	6.73879	1.95194e-07	1.12409e-06	-0.110507	6.73879	0.121594	0.188835	3	222566520	222584558	AAEL008574-PA acyl-CoA oxidase|protein_coding|3:222567378:22 2584375:1|gene:AAEL008574	NO	N/A	N/A	4	0.963484
AAEL008679	-0.0999791	5.09264	0.269616	0.510304	-0.204206	5.09264	0.0249166	0.0527503	-0.104227	5.09264	0.255865	0.350785	2	2373917	2529347	AAEL008679-PB |protein_coding|2:2448850:2528733:1|gene:AAEL008679	NO	N/A	N/A	4	0.636735
AAEL008696	-0.0904158	7.3107	0.161014	0.366382	-0.15263	7.3107	0.0182843	0.0404223	-0.0622143	7.3107	0.337677	0.437875	2	321325040	321399136	AAEL008696-PA smad|protein_coding|2:321326094:321398621:-1|gene:AAEL008696	NO	N/A	N/A	4	0.879941
AAEL008738	-0.118506	11.3286	0.0256409	0.0985065	-0.262379	11.3286	7.9557e-07	4.17288e-06	-0.143874	11.3286	0.00678177	0.0151321	3	281085627	281116799	AAEL008738-PA DEAD box ATP-dependent RNA helicase|protein_co ding|3:281090563:281095629:-1|gene:AAEL008738	NO	N/A	N/A	4	0.862853
AAEL008785	-0.502344	6.90786	1.4978e-11	6.13601e-10	-1.16837	6.90786	1.80585e-53	1.13114e-51	-0.666026	6.90786	1.96974e-18	2.46047e-17	3	133068848	133074626	AAEL008785-PA |protein_coding|3:133068951:133074148:1|gene:AAEL008785	NO	N/A	N/A	4	0.982096
AAEL008849	-0.266331	7.75832	8.61361e-05	0.000886382	-0.637761	7.75832	1.03756e-20	1.81185e-19	-0.37143	7.75832	5.65698e-08	2.96717e-07	2	241374467	241391778	AAEL008849-PA selenophosphate synthase|protein_coding|2:2413 74825:241391481:-1|gene:AAEL008849	NO	N/A	N/A	4	0.92
AAEL008874	-0.172982	4.82686	0.0695511	0.207167	-0.279038	4.82686	0.00369454	0.0100018	-0.106056	4.82686	0.275799	0.372792	3	236732259	236747023	AAEL008874-PB |protein_coding|3:236732384:236732581:-1|gene:AAEL008874	NO	N/A	N/A	4	0.848146
AAEL009045	-0.635617	2.84722	0.000863854	0.00631205	-1.25265	2.84722	2.3055e-10	1.85211e-09	-0.61703	2.84722	0.00218436	0.00545554	2	160580159	160588565	AAEL009045-PA amine oxidase|protein_coding|2:160580257:16058 8433:1|gene:AAEL009045	NO	N/A	N/A	4	0.957187
AAEL009085	-0.10255	6.88216	0.15502	0.358095	-0.243625	6.88216	0.000764974	0.00240851	-0.141076	6.88216	0.0519746	0.0912221	2	4022386	4109644	AAEL009085-PA rho/rac/cdc GTPase-activating protein|protein_coding|2:4023517:4097588:-1|gene:AAEL009085	NO	N/A	N/A	4	0.736212
AAEL009160	-0.123795	7.83412	0.0593665	0.184286	-0.269752	7.83412	4.21416e-05	0.000166791	-0.145957	7.83412	0.0269729	0.0511863	1	112344656	112345802	AAEL009160-PC skp1|protein_coding|1:112344924:112345412:-1|gene:AAEL009160	NO	N/A	N/A	4	0.83564
AAEL009265	-0.0983691	7.42981	0.129576	0.320383	-0.236165	7.42981	0.000285671	0.000976024	-0.137796	7.42981	0.0346247	0.0637071	2	268509544	268569635	AAEL009265-PB |protein_coding|2:268546374:268566406:1|gene:AAEL009265	NO	N/A	N/A	4	0.699353
AAEL009372	-0.130485	5.96403	0.0896738	0.247886	-0.269833	5.96403	0.000497226	0.00162822	-0.139348	5.96403	0.0740718	0.124229	3	8529474	8587993	AAEL009372-PA |protein_coding|3:8537269:8587576:1|gene:AAEL009372	NO	N/A	N/A	4	0.507826
AAEL009500	-0.197937	4.65487	0.0876184	0.24401	-0.285514	4.65487	0.0142819	0.0327461	-0.0875788	4.65487	0.457848	0.556083	3	344921061	344929635	AAEL009500-PA |protein_coding|3:344921916:344929376:-1|gene:AAEL009500	NO	N/A	N/A	4	0.622553
AAEL009510	-0.188856	6.49833	0.00993679	0.046783	-0.340269	6.49833	3.80966e-06	1.79069e-05	-0.151413	6.49833	0.0405525	0.0732419	3	345007024	345010930	AAEL009510-PA glucosamine-fructose-6-phosphate aminotransfer ase|protein_coding|3:345007789:345009816:-1|gene:AAEL009510	NO	N/A	N/A	4	0.831686
AAEL009736	-0.123687	7.12677	0.0614117	0.189109	-0.145249	7.12677	0.0283708	0.0588381	-0.0215623	7.12677	0.746097	0.80828	2	68642357	68884504	AAEL009736-PB |protein_coding|2:68852025:68881462:1|gene:AAEL009736	NO	N/A	N/A	4	0.637113
AAEL009759	-0.402827	3.96543	0.00355294	0.0205292	-1.03622	3.96543	3.65385e-13	3.77346e-12	-0.633387	3.96543	1.13328e-05	4.37714e-05	1	272739084	272740873	AAEL009759-PA |protein_coding|1:272739247:272740346:1|gene:AAEL009759	NO	N/A	N/A	4	0.845729
AAEL009811	-0.363485	3.9751	0.00690052	0.0350914	-0.510925	3.9751	0.000169756	0.000606601	-0.147443	3.9751	0.28723	0.385531	3	202742757	202750507	AAEL009811-PA |protein_coding|3:202742972:202750386:-1|gene:AAEL009811	NO	N/A	N/A	4	0.797808
AAEL009838	-0.154991	6.80385	0.0302125	0.11151	-0.183232	6.80385	0.0105857	0.0251312	-0.0282412	6.80385	0.695241	0.767345	3	18984427	19021193	AAEL009838-PA glycogen debranching enzyme|protein_coding|3:18990380:19019723:1|gene:AAEL009838	NO	N/A	N/A	4	0.66398
AAEL009859	-0.230152	9.59043	0.00171099	0.0112129	-0.501174	9.59043	9.74208e-12	8.94905e-11	-0.271022	9.59043	0.000227493	0.00069757	2	164155329	164168309	AAEL009859-PA nucleolar GTP-binding protein|protein_coding|2 :164155504:164168194:-1|gene:AAEL009859	NO	N/A	N/A	4	0.951352
AAEL009883	-0.621721	7.55077	1.5647e-16	1.22957e-14	-1.19294	7.55077	7.21546e-55	4.76111e-53	-0.571217	7.55077	7.00629e-14	6.31515e-13	3	121945079	121954641	AAEL009883-PA 26S protease (S4) regulatory subunit, putative |protein_coding|3:121945281:121954019:1|gene:AAEL009883	NO	N/A	N/A	4	0.990579
AAEL010027	-0.3134	4.70604	0.00523603	0.0280945	-0.394779	4.70604	0.000471641	0.00155368	-0.0813809	4.70604	0.477605	0.575287	2	110652317	110764255	AAEL010027-PA CRAL/TRIO domain-containing protein|protein_co ding|2:110659967:110764038:1|gene:AAEL010027	NO	N/A	N/A	4	0.748761
AAEL010059	-0.410075	9.45755	1.20123e-08	3.12754e-07	-0.82285	9.45755	6.20441e-30	1.79368e-28	-0.412774	9.45755	1.05859e-08	6.08408e-08	3	11225514	11239622	AAEL010059-PA bacterial-type ABC transport ATP-binding subunit? or RNAse l inhibitor|protein_coding|3:11225841:1123 9170:1|gene:AAEL010059	NO	N/A	N/A	4	0.994146
AAEL010168	-0.251301	11.6675	1.3026e-05	0.00017138	-0.429573	11.6675	9.94909e-14	1.08723e-12	-0.178272	11.6675	0.00198802	0.00501736	3	149352734	149354357	AAEL010168-PA RpS2: 40S ribosomal protein S2|protein_coding|3:149352818:149353850:-1|gene:AAEL010168	NO	N/A	N/A	4	0.932139
AAEL010200	-0.164979	5.45366	0.028228	0.105798	-0.187089	5.45366	0.0135762	0.0313778	-0.0221107	5.45366	0.77862	0.835554	3	223088869	223164877	AAEL010200-PA |protein_coding|3:223089040:223164747:1|gene:AAEL010200	NO	N/A	N/A	4	0.654828
AAEL010261	-0.235224	2.30291	0.216877	0.446673	-0.42623	2.30291	0.0295331	0.0609734	-0.191009	2.30291	0.335723	0.435737	2	359994989	359998496	AAEL010261-PA |protein_coding|2:359995171:359998271:-1|gene:AAEL010261	NO	N/A	N/A	4	0.520167
AAEL010368	-0.145553	4.81639	0.126172	0.315393	-0.289674	4.81639	0.00254999	0.00715308	-0.144121	4.81639	0.13704	0.209215	2	182838575	182860074	AAEL010368-PC |protein_coding|2:182838946:182859501:1|gene:AAEL010368	NO	N/A	N/A	4	0.918824
AAEL010608	-0.373241	8.93229	1.1285e-07	2.40858e-06	-0.447367	8.93229	2.16844e-10	1.74688e-09	-0.0741262	8.93229	0.293008	0.391623	3	291643095	291659300	AAEL010608-PB succinate dehydrogenase|protein_coding|3:29164 3319:291657919:1|gene:AAEL010608	NO	N/A	N/A	4	0.818661
AAEL010784	-0.105274	6.31797	0.139274	0.337164	-0.117912	6.31797	0.0990036	0.170204	-0.0126381	6.31797	0.862607	0.901025	1	178498790	178502480	AAEL010784-PA |protein_coding|1:178499870:178502332:-1|gene:AAEL010784	NO	N/A	N/A	4	0.504067
AAEL010787	-0.481413	11.9262	3.4689e-20	3.99803e-18	-0.991882	11.9262	5.69413e-79	6.9324e-77	-0.51047	11.9262	1.92806e-22	3.12685e-21	1	178666678	178680262	AAEL010787-PA DEAD box ATP-dependent RNA helicase|protein_co ding|1:178667194:178679701:1|gene:AAEL010787	NO	N/A	N/A	4	0.994942
AAEL010815	-0.109849	6.58627	0.118487	0.302083	-0.195532	6.58627	0.00572038	0.0147691	-0.0856829	6.58627	0.228848	0.320714	3	52064126	52158721	AAEL010815-PB |protein_coding|3:52092009:52157431:1|gene:AAEL010815	NO	N/A	N/A	4	0.907519
AAEL010826	-0.26061	9.51905	0.000297581	0.00252185	-0.488694	9.51905	1.3266e-11	1.19699e-10	-0.228083	9.51905	0.00157584	0.00406129	3	51789064	51819550	AAEL010826-PA Histone-lysine n-methyltransferase|protein_cod ing|3:51789303:51798573:1|gene:AAEL010826	NO	N/A	N/A	4	0.988075
AAEL010834	-0.282013	7.33535	1.80743e-05	0.000227415	-0.580517	7.33535	1.99048e-18	3.09455e-17	-0.298504	7.33535	7.11624e-06	2.82948e-05	2	128046496	128059426	AAEL010834-PA arf GTPase-activating protein|protein_coding|2 :128046978:128059085:-1|gene:AAEL010834	NO	N/A	N/A	4	0.98081
AAEL010977	-0.318222	10.6561	4.6132e-09	1.28634e-07	-0.73809	10.6561	1.18827e-41	5.34968e-40	-0.419868	10.6561	1.24025e-14	1.20188e-13	3	190430154	190451030	AAEL010977-PA ATP-dependent transporter|protein_coding|3:190 430678:190450377:1|gene:AAEL010977	NO	N/A	N/A	4	0.954816
AAEL011156	-0.131434	5.03188	0.139159	0.337039	-0.394725	5.03188	1.17645e-05	5.12046e-05	-0.26329	5.03188	0.00373354	0.0088467	3	194118908	194134293	AAEL011156-PA |protein_coding|3:194119026:194134186:-1|gene:AAEL011156	NO	N/A	N/A	4	0.553668
AAEL011163	-0.136486	4.96575	0.132936	0.325709	-0.18518	4.96575	0.0426866	0.0834712	-0.0486946	4.96575	0.599554	0.684616	3	194139811	194203534	AAEL011163-PA |protein_coding|3:194139992:194163826:1|gene:AAEL011163	NO	N/A	N/A	4	0.6477
AAEL011200	-0.386526	7.09505	2.90255e-08	6.93084e-07	-0.579701	7.09505	1.37693e-16	1.86847e-15	-0.193176	7.09505	0.00612014	0.0137767	1	3487478	3491509	AAEL011200-PA |protein_coding|1:3487499:3491315:-1|gene:AAEL011200	NO	N/A	N/A	4	0.961091
AAEL011211	-0.384623	3.1799	0.01742	0.0730608	-0.441033	3.1799	0.00698469	0.0175715	-0.0564182	3.1799	0.740802	0.804055	2	195083997	195446165	AAEL011211-PB |protein_coding|2:195084240:195420984:-1|gene:AAEL011211	NO	N/A	N/A	4	0.566572
AAEL011255	-0.153432	8.21394	0.0349083	0.123985	-0.405082	8.21394	2.87844e-08	1.84716e-07	-0.25165	8.21394	0.000571609	0.00161523	1	223859233	223861324	AAEL011255-PA GTP-binding protein-invertebrate|protein_codin g|1:223859299:223861195:-1|gene:AAEL011255	NO	N/A	N/A	4	0.613947
AAEL011274	-0.169083	7.2664	0.010327	0.0481741	-0.253349	7.2664	0.000127989	0.000468192	-0.084267	7.2664	0.20431	0.291938	2	226626981	226695466	AAEL011274-PB 1-phosphatidylinositol-4-phosphate 5-kinase, p utative|protein_coding|2:226627097:226694946:-1|gene:AAEL011274	NO	N/A	N/A	4	0.881145
AAEL011283	-0.30454	4.71656	0.00350068	0.020295	-0.34629	4.71656	0.000965987	0.00298001	-0.0417523	4.71656	0.697868	0.769097	2	226701552	226707882	AAEL011283-PA Cytoplasmic tRNA 2-thiolation protein 1 (EC 2.7.7.-)(Cytoplasmic tRNA adenylyltransferase 1)|protein_coding|2:226701714:226707717:1|gene:AAEL011283	NO	N/A	N/A	4	0.702931
AAEL011326	-0.266028	5.93172	0.000320918	0.00269061	-0.54737	5.93172	2.78124e-13	2.90001e-12	-0.281342	5.93172	0.000198991	0.000618732	1	224407831	224439566	AAEL011326-PA |protein_coding|1:224408260:224438932:1|gene:AAEL011326	NO	N/A	N/A	4	0.949262
AAEL011347	-0.150619	2.59558	0.381329	0.618426	-0.334234	2.59558	0.0537271	0.101357	-0.183615	2.59558	0.299668	0.39811	2	92348278	92363070	AAEL011347-PA |protein_coding|2:92359086:92362945:1|gene:AAEL011347	NO	N/A	N/A	4	0.614676
AAEL011395	-0.345869	7.66101	4.1131e-07	7.86584e-06	-0.518526	7.66101	4.07912e-14	4.57327e-13	-0.172657	7.66101	0.0120476	0.0252338	3	201659974	201669502	AAEL011395-PA glutaminyl-tRNA synthetase|protein_coding|3:20 1660327:201669434:1|gene:AAEL011395	NO	N/A	N/A	4	0.985304
AAEL011399	-0.317575	7.86748	3.32041e-06	5.07993e-05	-0.420477	7.86748	8.25484e-10	6.27571e-09	-0.102903	7.86748	0.133793	0.204873	3	201653210	201676966	AAEL011399-PA |protein_coding|3:201653353:201654503:-1|gene:AAEL011399	NO	N/A	N/A	4	0.937987
AAEL011527	-0.479188	7.83272	2.23457e-13	1.22251e-11	-0.55112	7.83272	4.0417e-17	5.69778e-16	-0.0719323	7.83272	0.273886	0.370831	2	123189351	123199986	AAEL011527-PA eukaryotic translation initiation factor|prote in_coding|2:123189534:123199688:1|gene:AAEL011527	NO	N/A	N/A	4	0.723956
AAEL011832	-0.18844	5.71337	0.0272535	0.103105	-0.366225	5.71337	2.04661e-05	8.58783e-05	-0.177786	5.71337	0.0398627	0.0722072	1	153883627	153920691	AAEL011832-PA |protein_coding|1:153883696:153920532:-1|gene:AAEL011832	NO	N/A	N/A	4	0.80267
AAEL012187	-0.349452	6.56425	6.70706e-07	1.2257e-05	-0.687012	6.56425	4.785e-22	9.19146e-21	-0.33756	6.56425	2.45701e-06	1.04366e-05	2	187985880	188041635	AAEL012187-PA lethal(3)malignant brain tumor|protein_coding|2:187999874:188041324:1|gene:AAEL012187	NO	N/A	N/A	4	0.991555
AAEL012206	-0.153966	6.59768	0.0453568	0.150869	-0.217746	6.59768	0.00476121	0.0125056	-0.0637797	6.59768	0.410156	0.511157	1	160925490	161096566	AAEL012206-PB microtubule-associated protein tau|protein_coding|1:160926112:161073329:1|gene:AAEL012206	NO	N/A	N/A	4	0.735234
AAEL012261	-0.194412	4.16557	0.133693	0.327006	-0.421465	4.16557	0.00126001	0.00378311	-0.227053	4.16557	0.0849296	0.139781	2	384431502	384433339	AAEL012261-PA Probable cytosolic Fe-S cluster assembly factor AAEL012261|protein_coding|2:384431622:384433296:1|gen e:AAEL012261	NO	N/A	N/A	4	0.713586
AAEL012499	-0.102025	5.15678	0.232379	0.46562	-0.137656	5.15678	0.110248	0.185694	-0.0356314	5.15678	0.687076	0.7603	3	242489304	242490134	AAEL012499-PA Histone H2A|protein_coding|3:242489504:242489986:-1|gene:AAEL012499	NO	N/A	N/A	4	0.610715
AAEL012513	-0.150599	4.36629	0.197631	0.420394	-0.421214	4.36629	0.000367292	0.00123392	-0.270614	4.36629	0.0231907	0.0448559	2	76327624	76699912	AAEL012513-PB calcium-binding protein E63-1|protein_coding|2:76330393:76663683:-1|gene:AAEL012513	NO	N/A	N/A	4	0.552252
AAEL012579	-0.253155	8.54207	0.000237092	0.00207642	-0.429064	8.54207	5.17428e-10	4.05499e-09	-0.175909	8.54207	0.0108738	0.0230262	1	285506110	285522143	AAEL012579-PA Aspartate aminotransferase|protein_coding|1:28 5506665:285521912:-1|gene:AAEL012579	NO	N/A	N/A	4	0.988455
AAEL012588	-0.259044	6.34885	0.00031116	0.00261641	-0.512994	6.34885	1.5743e-12	1.54992e-11	-0.25395	6.34885	0.000511046	0.00145407	2	328038834	328067486	AAEL012588-PA Hsp70-interacting protein, putative|protein_co ding|2:328039455:328066825:-1|gene:AAEL012588	NO	N/A	N/A	4	0.954013
AAEL012750	-0.149431	7.40823	0.0277001	0.104368	-0.335593	7.40823	8.63734e-07	4.50852e-06	-0.186162	7.40823	0.0064793	0.0144983	3	322033072	322067603	AAEL012750-PA transcription factor TFIIH-subunit, putative|p rotein_coding|3:322034550:322062062:-1|gene:AAEL012750	NO	N/A	N/A	4	0.809402
AAEL012825	-0.567403	6.36957	7.02686e-13	3.57295e-11	-0.955435	6.36957	8.16498e-33	2.69382e-31	-0.388032	6.36957	1.47998e-06	6.52369e-06	1	242550050	242563359	AAEL012825-PA bifunctional purine biosynthesis protein|prote in_coding|1:242550177:242552077:-1|gene:AAEL012825	NO	N/A	N/A	4	0.989624
AAEL012835	-0.0795643	8.40044	0.231321	0.464469	-0.211968	8.40044	0.00145603	0.00430878	-0.132403	8.40044	0.0469562	0.0834304	2	105386644	105495360	AAEL012835-PB 85 kda calcium-independent phospholipase A2 (i pla2)|protein_coding|2:105440674:105493914:1|gene:AAEL012835	NO	N/A	N/A	4	0.517976
AAEL012929	-0.329026	6.12826	1.6578e-05	0.000211669	-0.826906	6.12826	2.18813e-26	5.25394e-25	-0.49788	6.12826	2.08061e-10	1.41057e-09	2	386518255	386558839	AAEL012929-PA Protein real-time|protein_coding|2:386518882:3 86556565:1|gene:AAEL012929	NO	N/A	N/A	4	0.886526
AAEL012973	-0.502762	5.83761	1.33188e-12	6.54135e-11	-0.670764	5.83761	7.89454e-21	1.39266e-19	-0.168003	5.83761	0.0210793	0.0412893	2	124947775	124974967	AAEL012973-PA uracil phosphoribosyltransferase|protein_codin g|2:124948372:124974567:1|gene:AAEL012973	NO	N/A	N/A	4	0.956786
AAEL013068	-0.309415	9.63118	1.03111e-05	0.000139265	-0.500797	9.63118	1.06246e-12	1.0605e-11	-0.191382	9.63118	0.00643865	0.0144148	2	253389754	253462021	AAEL013068-PA protein phsophatase-2a|protein_coding|2:253390 620:253458590:-1|gene:AAEL013068	NO	N/A	N/A	4	0.991251
AAEL013121	-0.0614666	5.5963	0.423723	0.658254	-0.0990257	5.5963	0.198702	0.299283	-0.0375593	5.5963	0.628817	0.711545	2	179333948	179337131	AAEL013121-PA zeta-coat protein|protein_coding|2:179334115:1 79336991:-1|gene:AAEL013121	NO	N/A	N/A	4	0.550808
AAEL013134	-0.121638	6.19236	0.112055	0.290959	-0.143819	6.19236	0.0610934	0.112865	-0.0221809	6.19236	0.775215	0.832521	3	371166637	371200986	AAEL013134-PB DNA-directed RNA polymerase I largest subunit| protein_coding|3:371166719:371200715:-1|gene:AAEL013134	NO	N/A	N/A	4	0.578293
AAEL013176	-0.453604	5.72537	1.37586e-09	4.27803e-08	-0.578176	5.72537	1.95594e-14	2.25729e-13	-0.124574	5.72537	0.104597	0.166691	2	388921848	388936530	AAEL013176-PA |protein_coding|2:388921934:388936499:1|gene:AAEL013176	NO	N/A	N/A	4	0.90194
AAEL013275	-0.171201	8.03143	0.0142015	0.0620931	-0.325812	8.03143	3.27815e-06	1.55865e-05	-0.154611	8.03143	0.0274946	0.0520621	2	349760055	349792761	AAEL013275-PA importin beta-1|protein_coding|2:349760534:349 789826:1|gene:AAEL013275	NO	N/A	N/A	4	0.929032
AAEL013314	-0.185994	5.32815	0.0285114	0.106551	-0.400012	5.32815	3.10326e-06	1.47712e-05	-0.214018	5.32815	0.0132822	0.0274405	3	100190157	100191271	AAEL013314-PA calicylin binding protein|protein_coding|3:100 190344:100191129:1|gene:AAEL013314	NO	N/A	N/A	4	0.88784
AAEL013405	-0.36535	4.44067	0.00164404	0.0108425	-1.14703	4.44067	1.19423e-21	2.25391e-20	-0.781677	4.44067	1.19565e-10	8.26816e-10	1	143319648	143401276	AAEL013405-PA nk homeobox protein|protein_coding|1:143319783 :143401099:-1|gene:AAEL013405	NO	N/A	N/A	4	0.659814
AAEL013530	-0.178501	7.07583	0.00890406	0.0429981	-0.353429	7.07583	2.60578e-07	1.47701e-06	-0.174928	7.07583	0.0111044	0.0234457	2	246012706	246046420	AAEL013530-PA cullin|protein_coding|2:246013368:246040602:-1 |gene:AAEL013530	NO	N/A	N/A	4	0.866931
AAEL013616	-0.0979569	5.52496	0.220803	0.451211	-0.210391	5.52496	0.00930907	0.0225336	-0.112435	5.52496	0.169122	0.249896	3	195112769	195163594	AAEL013616-PB |protein_coding|3:195112901:195163480:-1|gene:AAEL013616	NO	N/A	N/A	4	0.614205
AAEL013662	-0.378775	6.50805	2.12793e-07	4.32796e-06	-0.844872	6.50805	4.39803e-30	1.28002e-28	-0.466096	6.50805	4.07351e-10	2.69613e-09	1	155098328	155138368	AAEL013662-PA anterior fat body protein|protein_coding|1:155 122725:155137723:1|gene:AAEL013662	NO	N/A	N/A	4	0.969298
AAEL013675	-0.285987	9.1308	0.000203927	0.00181914	-0.559214	9.1308	4.56195e-13	4.68888e-12	-0.273227	9.1308	0.000399787	0.0011616	3	235537030	235545181	AAEL013675-PA eukaryotic translation initiation factor|prote in_coding|3:235537326:235544763:-1|gene:AAEL013675	NO	N/A	N/A	4	0.96316
AAEL013825	-0.112738	6.31555	0.112023	0.290959	-0.233107	6.31555	0.00108612	0.00331872	-0.120369	6.31555	0.0932219	0.15144	1	158493110	158539883	AAEL013825-PB helicase|protein_coding|1:158493233:158539777: -1|gene:AAEL013825	NO	N/A	N/A	4	0.904245
AAEL013883	-0.147605	4.72251	0.188424	0.408103	-0.327308	4.72251	0.0037462	0.0101289	-0.179703	4.7225	0.113845	0.178728	1	88432482	88442522	AAEL013883-PA |protein_coding|1:88433022:88442120:1|gene:AAEL013883	NO	N/A	N/A	4	0.703723
AAEL013952	-0.305975	7.76336	4.40578e-06	6.61147e-05	-0.359768	7.76336	7.18311e-08	4.41613e-07	-0.0537932	7.76336	0.422184	0.52171	2	332006304	332015250	AAEL013952-PB prohibitin|protein_coding|2:332007092:33201499 8:-1|gene:AAEL013952	NO	N/A	N/A	4	0.747001
AAEL013966	-0.127521	6.79945	0.072091	0.212391	-0.31812	6.79945	7.9419e-06	3.56252e-05	-0.190599	6.79945	0.00759661	0.0167172	3	10428270	10574779	AAEL013966-PA ATP-dependent clp protease ATP-binding subunit clpx|protein_coding|3:10429155:10531813:-1|gene:AAEL013966	NO	N/A	N/A	4	0.652955
AAEL014041	-0.129993	5.77989	0.074956	0.218596	-0.149285	5.77989	0.0416518	0.0819597	-0.0192924	5.77989	0.794935	0.848847	2	239998815	240409107	AAEL014041-PB |protein_coding|2:239999000:240406986:1|gene:AAEL014041	NO	N/A	N/A	4	0.5318
AAEL014055	-0.212304	7.96907	0.00204926	0.0130057	-0.573144	7.96907	1.30621e-16	1.77529e-15	-0.36084	7.96907	1.93035e-07	9.51849e-07	1	148199192	148247080	AAEL014055-PA thymidine kinase|protein_coding|1:148199408:14 8246421:1|gene:AAEL014055	NO	N/A	N/A	4	0.639981
AAEL014153	-0.466562	4.35408	0.000108093	0.00106176	-0.534914	4.35408	1.05735e-05	4.64416e-05	-0.0683565	4.35408	0.584934	0.672006	3	302159844	302160618	AAEL014153-PA |protein_coding|3:302159867:302160259:-1|gene:AAEL014153	NO	N/A	N/A	4	0.673338
AAEL014204	-0.312757	5.50544	0.000195016	0.00175413	-0.498218	5.50544	4.23083e-09	3.00751e-08	-0.185462	5.50544	0.0305784	0.057212	3	301554025	301555211	AAEL014204-PA 6-phosphogluconolactonase|protein_coding|3:301 554198:301555004:-1|gene:AAEL014204	NO	N/A	N/A	4	0.919187
AAEL014439	-0.183299	4.41458	0.112693	0.292176	-0.321274	4.41458	0.00582106	0.0149798	-0.137975	4.41458	0.241767	0.335124	3	149491937	149501757	AAEL014439-PA juvenile hormone-inducible protein, putative|p rotein_coding|3:149491966:149501193:-1|gene:AAEL014439	NO	N/A	N/A	4	0.772417
AAEL014600	-0.52419	3.87584	0.00147934	0.00994353	-0.832966	3.87584	6.57122e-07	3.49548e-06	-0.308779	3.87584	0.0676152	0.114781	3	313919138	313926722	AAEL014600-PA 4-hydroxyphenylpyruvate dioxygenase|protein_co ding|3:313919303:313926494:-1|gene:AAEL014600	NO	N/A	N/A	4	0.736467
AAEL014900	-0.132495	5.94579	0.0614107	0.189109	-0.184577	5.94579	0.00942408	0.0227801	-0.0520828	5.94579	0.466095	0.564433	2	257440779	257505228	AAEL014900-PB ataxia telangiectasia mutated (atm)|protein_co ding|2:257441055:257485015:-1|gene:AAEL014900	NO	N/A	N/A	4	0.588765
AAEL015041	-0.0921054	6.5864	0.239256	0.474341	-0.216214	6.5864	0.00593899	0.0152314	-0.124109	6.5864	0.11555	0.180748	2	104953162	104985689	AAEL015041-PA mitochondrial carrier|protein_coding|2:1049533 77:104985261:1|gene:AAEL015041	NO	N/A	N/A	4	0.553216
AAEL015051	-0.31224	4.72948	0.00734012	0.0368669	-0.620918	4.72948	1.39176e-07	8.21749e-07	-0.308678	4.72948	0.00949366	0.0203884	1	115959020	115962380	AAEL015051-PA glycoside hydrolases|protein_coding|1:11595906 4:115962253:1|gene:AAEL015051	NO	N/A	N/A	4	0.837766
AAEL015271	-0.154461	6.57447	0.0402747	0.13816	-0.240618	6.57447	0.00145071	0.00429609	-0.0861575	6.57447	0.256026	0.350818	1	161083108	161096577	AAEL015271-PA rac GTPase|protein_coding|1:161085472:16109577 0:-1|gene:AAEL015271	NO	N/A	N/A	4	0.814652
AAEL015631	-1.18791	6.01327	4.13726e-46	5.96041e-43	-1.91706	6.01327	4.62703e-110	1.17635e-107	-0.729154	6.01327	5.86543e-17	6.69759e-16	3	100444040	100446498	AAEL015631-PA asparagine synthetase|protein_coding|3:1004446 81:100446372:-1|gene:AAEL015631	NO	N/A	N/A	4	0.97233
AAEL017081	-0.28892	5.82896	5.82929e-05	0.000638636	-0.414826	5.82896	1.02031e-08	6.9065e-08	-0.125907	5.82896	0.0851173	0.140037	1	29365989	29366810	AAEL017081-PA |protein_coding|1:29366270:29366574:1|gene:AAEL017081	NO	N/A	N/A	4	0.967761
AAEL017096	-0.153064	13.8902	0.00344122	0.0200921	-0.364708	13.8902	3.3549e-12	3.19381e-11	-0.211643	13.8902	5.26747e-05	0.00018242	2	45576557	45580489	AAEL017096-PA Elongation factor 1-alpha|protein_coding|2:455 76972:45578363:-1|gene:AAEL017096	NO	N/A	N/A	4	0.842858
AAEL017224	-0.255278	6.60638	0.00126618	0.0086795	-0.364635	6.60638	4.56677e-06	2.12461e-05	-0.109356	6.60638	0.171606	0.25296	2	297345090	297612053	AAEL017224-PB |protein_coding|2:297435905:297585530:1|gene:AAEL017224	NO	N/A	N/A	4	0.852502
AAEL017329	-0.21424	6.04298	0.00515413	0.0277758	-0.345747	6.04298	7.19086e-06	3.24923e-05	-0.131507	6.04298	0.0897561	0.146581	1	193868865	193918494	AAEL017329-PB |protein_coding|1:193872739:193893295:-1|gene:AAEL017329	NO	N/A	N/A	4	0.700955
AAEL018055	-0.117479	5.5556	0.124005	0.311871	-0.241174	5.5556	0.00172846	0.00503566	-0.123695	5.5556	0.110716	0.174991	3	332179740	332202387	AAEL018055-PA |protein_coding|3:332180245:332202204:-1|gene:AAEL018055	NO	N/A	N/A	4	0.923979
AAEL018139	-0.0631272	7.02707	0.350811	0.590422	-0.137815	7.02707	0.042059	0.082533	-0.0746874	7.02707	0.27174	0.368285	3	123227598	123398964	AAEL018139-PB |protein_coding|3:123279375:123398919:1|gene:AAEL018139	NO	N/A	N/A	4	0.514677
AAEL018153	-0.276417	4.29002	0.0245673	0.0952581	-0.354543	4.29002	0.00420458	0.0112382	-0.0781281	4.29002	0.536941	0.6301	2	234641436	234773261	AAEL018153-PB |protein_coding|2:234691806:234771948:1|gene:AAEL018153	NO	N/A	N/A	4	0.765451
AAEL018226	-0.129351	7.0472	0.0535311	0.170303	-0.330768	7.0472	9.29557e-07	4.81745e-06	-0.201417	7.0472	0.00290412	0.00703664	1	155325793	155388828	AAEL018226-PB |protein_coding|1:155326079:155388584:1|gene:AAEL018226	NO	N/A	N/A	4	0.596108
AAEL018354	-0.0890362	7.02378	0.202167	0.425604	-0.152169	7.02378	0.0296347	0.0611511	-0.0631329	7.02378	0.368261	0.47006	3	218644325	218730169	AAEL018354-PB OSBP: oxysterol-binding protein|protein_coding |3:218644625:218729102:1|gene:AAEL018354	NO	N/A	N/A	4	0.607793
AAEL019446	-0.125102	4.54878	0.28578	0.527275	-0.348713	4.54878	0.00315069	0.0086322	-0.22361	4.54878	0.059973	0.103433	1	2260294	3023816	AAEL019446-PA |protein_coding|1:2260427:3023738:1|gene:AAEL019446	NO	N/A	N/A	4	0.545349
AAEL019466	-0.148425	7.97929	0.0374658	0.131434	-0.208319	7.97929	0.00355523	0.00964879	-0.059894	7.97929	0.403094	0.504466	2	348298231	348402834	AAEL019466-PA Mothers against decapentaplegic homolog|protei n_coding|2:348299089:348306492:-1|gene:AAEL019466	NO	N/A	N/A	4	0.635695
AAEL019482	-0.334648	9.38819	1.48154e-06	2.48124e-05	-0.485984	9.38819	3.02756e-12	2.89814e-11	-0.151337	9.38819	0.0296985	0.0556622	2	427623403	427658193	AAEL019482-PA |protein_coding|2:427625343:427657849:-1|gene:AAEL019482	NO	N/A	N/A	4	0.989727
AAEL019529	-0.118684	9.14263	0.0833552	0.235135	-0.159091	9.14263	0.0203795	0.0443841	-0.0404076	9.14263	0.556269	0.646985	2	13871316	13889243	AAEL019529-PA |protein_coding|2:13871902:13884978:1|gene:AAEL019529	NO	N/A	N/A	4	0.927503
AAEL019559	-0.0650951	6.87807	0.34511	0.585961	-0.102186	6.87807	0.139646	0.225037	-0.0370914	6.87807	0.594252	0.679818	2	426403035	426550985	AAEL019559-PA |protein_coding|2:426404845:426457412:-1|gene:AAEL019559	NO	N/A	N/A	4	0.778698
AAEL019629	-1.0083	3.11759	1.03288e-07	2.22094e-06	-1.97644	3.11759	8.08807e-23	1.62589e-21	-0.968129	3.11759	2.03778e-06	8.77656e-06	3	310667812	310694375	AAEL019629-PA |protein_coding|3:310668132:310693587:-1|gene:AAEL019629	NO	N/A	N/A	4	0.9844
AAEL019646	-0.250421	6.10504	0.0012751	0.00873373	-0.582035	6.10504	1.32735e-13	1.43421e-12	-0.331614	6.10504	2.73981e-05	9.97174e-05	2	218144899	218366597	AAEL019646-PA |protein_coding|2:218180966:218365412:1|gene:AAEL019646	NO	N/A	N/A	4	0.934088
AAEL019737	-0.117895	8.27822	0.0762007	0.221107	-0.222515	8.27822	0.000834654	0.00260837	-0.10462	8.27822	0.11661	0.182135	1	5535034	5717003	AAEL019737-PA |protein_coding|1:5549868:5714586:1|gene:AAEL019737	NO	N/A	N/A	4	0.941906
AAEL019801	-0.0638405	8.95261	0.36573	0.604352	-0.111702	8.95261	0.11372	0.190318	-0.0478617	8.95261	0.49831	0.595601	3	310747339	310815454	AAEL019801-PA |protein_coding|3:310747831:310814463:-1|gene:AAEL019801	NO	N/A	N/A	4	0.514437
AAEL019880	-0.61345	6.95018	1.40925e-07	2.97112e-06	-0.793095	6.95018	1.20322e-11	1.09365e-10	-0.179646	6.95018	0.124059	0.192077	3	198412554	198666599	AAEL019880-PA |protein_coding|3:198445292:198666545:1|gene:AAEL019880	NO	N/A	N/A	4	0.731699
AAEL019886	-0.170192	5.42692	0.0409241	0.139912	-0.344969	5.42692	4.00273e-05	0.000158786	-0.174778	5.42692	0.0389218	0.0706362	3	253824326	253849598	AAEL019886-PA |protein_coding|3:253824454:253849509:1|gene:AAEL019886	NO	N/A	N/A	4	0.77988
AAEL019908	-0.171602	4.77447	0.089051	0.247034	-0.195346	4.77447	0.0542864	0.102256	-0.0237457	4.77447	0.821175	0.868817	3	138792706	138867684	AAEL019908-PA |protein_coding|3:138793325:138867392:1|gene:AAEL019908	NO	N/A	N/A	4	0.559531
AAEL020431	-0.340982	2.59906	0.0565052	0.177676	-0.408683	2.59906	0.024887	0.0527226	-0.067712	2.59906	0.725841	0.791792	1	212124598	212325135	AAEL020431-PA |protein_coding|1:212124939:212325135:1|gene:AAEL020431	NO	N/A	N/A	4	0.504806
AAEL020793	-0.383545	4.78146	0.000134636	0.00128172	-0.720052	4.78146	1.81349e-12	1.77529e-11	-0.336507	4.78146	0.00116435	0.00309872	2	445989379	445990732	AAEL020793-PA |protein_coding|2:445989680:445990645:-1|gene:AAEL020793	NO	N/A	N/A	4	0.988218
AAEL020922	-0.144279	4.50431	0.193332	0.413859	-0.228513	4.50431	0.0408069	0.0806066	-0.084234	4.50431	0.457457	0.555764	3	223288815	223294432	AAEL020922-PA |protein_coding|3:223288924:223293512:-1|gene:AAEL020922	NO	N/A	N/A	4	0.824628
AAEL021006	-0.167555	2.99317	0.321904	0.565053	-0.394488	2.99317	0.0215524	0.0465514	-0.226933	2.99317	0.191167	0.276283	1	137472422	137832806	AAEL021006-PA |protein_coding|1:137474138:137718861:-1|gene:AAEL021006	NO	N/A	N/A	4	0.509682
AAEL021015	-0.258915	2.83443	0.148822	0.351	-0.489228	2.83443	0.0075249	0.0187019	-0.230315	2.83443	0.217605	0.307651	1	142292338	142346148	AAEL021015-PA |protein_coding|1:142292338:142346014:1|gene:AAEL021015	NO	N/A	N/A	4	0.616702
AAEL021255	-0.150846	8.7505	0.0253087	0.0975339	-0.182824	8.7505	0.00676303	0.0170785	-0.0319779	8.7505	0.63631	0.718425	2	228128257	228350158	AAEL021255-PA |protein_coding|2:228133539:228156338:-1|gene:AAEL021255	NO	N/A	N/A	4	0.805064
AAEL021288	-0.195949	9.42243	0.00590288	0.0309239	-0.223523	9.42243	0.00169705	0.00495416	-0.0275741	9.42243	0.698936	0.769575	1	213115961	213276328	AAEL021288-PA |protein_coding|1:213119243:213149986:-1|gene:AAEL021288	NO	N/A	N/A	4	0.671165
AAEL021359	-0.214669	5.20229	0.0227552	0.0899799	-0.309994	5.20229	0.00109653	0.00334453	-0.0953263	5.20229	0.321605	0.421142	2	450625139	450747608	AAEL021359-PA |protein_coding|2:450677904:450747031:1|gene:AAEL021359	NO	N/A	N/A	4	0.701555
AAEL021495	-0.276823	4.44292	0.0303356	0.111678	-0.418065	4.44292	0.00117933	0.00357187	-0.141243	4.44292	0.2797	0.377474	1	101562859	101568609	AAEL021495-PA |protein_coding|1:101563038:101568559:1|gene:AAEL021495	NO	N/A	N/A	4	0.723784
AAEL021739	-0.298038	3.63441	0.0517717	0.166548	-0.360665	3.63441	0.0196031	0.0429312	-0.0626314	3.63441	0.70035	0.770599	3	332863660	332868564	AAEL021739-PA |protein_coding|3:332864231:332866561:1|gene:AAEL021739	NO	N/A	N/A	4	0.502727
AAEL021839	-0.296951	7.43623	9.18893e-06	0.000125283	-0.580039	7.43623	7.71943e-18	1.15444e-16	-0.283088	7.43623	2.80934e-05	0.000102076	1	176346888	176474582	AAEL021839-PA |protein_coding|1:176347832:176469252:-1|gene:AAEL021839	NO	N/A	N/A	4	0.976938
AAEL022225	-0.318847	2.5546	0.0656542	0.198849	-0.439502	2.5546	0.01138	0.0268036	-0.120664	2.5546	0.500961	0.598274	1	301650453	301653504	AAEL022225-PA |protein_coding|1:301652629:301653342:1|gene:AAEL022225	NO	N/A	N/A	4	0.798692
AAEL022325	-0.24092	4.43112	0.0413524	0.140728	-0.364329	4.43112	0.00221522	0.00630918	-0.12341	4.43112	0.306901	0.405697	2	5710218	5711041	AAEL022325-PA |protein_coding|2:5710487:5710966:-1|gene:AAEL022325	NO	N/A	N/A	4	0.794515
AAEL022496	-0.526132	3.56315	0.000825166	0.00605495	-0.656362	3.56315	3.60243e-05	0.000143831	-0.130237	3.56315	0.425158	0.524486	2	24751260	25092756	AAEL022496-PA |protein_coding|2:24751852:24803961:-1|gene:AAEL022496	NO	N/A	N/A	4	0.727202
AAEL022503	-0.444382	3.32216	0.00417592	0.0234394	-0.883727	3.32216	3.25674e-08	2.0822e-07	-0.439346	3.32216	0.00697901	0.0155121	3	322495952	322498471	AAEL022503-PA |protein_coding|3:322496153:322498408:1|gene:AAEL022503	NO	N/A	N/A	4	0.971368
AAEL023098	-0.0886924	8.70723	0.206841	0.433124	-0.171531	8.70723	0.014749	0.0336475	-0.0828387	8.70723	0.239366	0.332756	3	312594460	312682646	AAEL023098-PA |protein_coding|3:312596437:312609595:-1|gene:AAEL023098	NO	N/A	N/A	4	0.763286
AAEL023187	-0.537455	9.59373	7.34886e-14	4.2349e-12	-1.27047	9.59373	4.48453e-68	3.95554e-66	-0.733013	9.59373	3.55049e-24	6.30194e-23	2	351794526	351833715	AAEL023187-PA |protein_coding|2:351795441:351832872:-1|gene:AAEL023187	NO	N/A	N/A	4	0.98755
AAEL023255	-0.328857	4.89612	0.00039699	0.00322517	-0.496912	4.89612	1.20437e-07	7.16982e-07	-0.168057	4.89612	0.0778634	0.129632	NIGP01000422	4533	21030	AAEL023255-PA Ribonucleoside-diphosphate reductase|protein_c oding|NIGP01000422:4597:20806:1|gene:AAEL023255	NO	N/A	N/A	4	0.966537
AAEL023265	-0.146341	6.76824	0.0735217	0.215431	-0.432673	6.76824	1.49443e-07	8.77572e-07	-0.286332	6.76824	0.000525267	0.00149208	1	147421291	147506140	AAEL023265-PA |protein_coding|1:147421470:147505889:-1|gene:AAEL023265	NO	N/A	N/A	4	0.521066
AAEL023850	-0.336622	8.17929	6.00269e-07	1.1087e-05	-0.411398	8.17929	1.15459e-09	8.67851e-09	-0.0747754	8.17929	0.269808	0.366068	1	201253246	201289460	AAEL023850-PA |protein_coding|1:201253386:201289284:1|gene:AAEL023850	NO	N/A	N/A	4	0.873278
AAEL024022	-0.188668	4.82653	0.0420558	0.142393	-0.220986	4.82653	0.0181668	0.0401929	-0.0323193	4.82653	0.73847	0.802263	2	460694874	460719315	AAEL024022-PA |protein_coding|2:460695057:460718212:1|gene:AAEL024022	NO	N/A	N/A	4	0.704125
AAEL024598	-0.249198	5.27486	0.00227798	0.0141968	-0.420232	5.27486	3.6038e-07	1.99816e-06	-0.171035	5.27486	0.0407249	0.0735225	2	191908619	192032165	AAEL024598-PA |protein_coding|2:191909487:192031876:-1|gene:AAEL024598	NO	N/A	N/A	4	0.973459
AAEL024609	-0.392843	2.42386	0.0450528	0.150274	-0.965582	2.42386	2.295e-06	1.11387e-05	-0.572733	2.42386	0.00587996	0.0132949	2	351886905	351897555	AAEL024609-PA |protein_coding|2:351886998:351890563:-1|gene:AAEL024609	NO	N/A	N/A	4	0.709793
AAEL024736	-0.186268	6.85836	0.00661194	0.0339025	-0.332502	6.85836	1.40955e-06	7.1294e-06	-0.146233	6.85836	0.0346015	0.0636958	3	108059246	108171735	AAEL024736-PA |protein_coding|3:108059457:108171669:1|gene:AAEL024736	NO	N/A	N/A	4	0.988572
AAEL024936	-0.17154	5.72975	0.0299321	0.110799	-0.219782	5.72975	0.00565925	0.0146375	-0.0482417	5.72975	0.548291	0.639945	2	179568730	179626388	AAEL024936-PA |protein_coding|2:179584189:179624184:1|gene:AAEL024936	NO	N/A	N/A	4	0.576815
AAEL025164	-0.323857	3.81432	0.028411	0.106406	-0.447323	3.81432	0.00269826	0.00752623	-0.12347	3.81432	0.417579	0.51735	2	111121169	111141636	AAEL025164-PA |protein_coding|2:111121210:111141549:-1|gene:AAEL025164	NO	N/A	N/A	4	0.639656
AAEL025170	-0.753803	6.66082	3.36581e-19	3.59186e-17	-0.953618	6.66082	2.33285e-29	6.42203e-28	-0.199817	6.66082	0.0190156	0.0377099	NIGP01001874	13936	18433	AAEL025170-PA |protein_coding|NIGP01001874:15938:16605:1|gene:AAEL025170	NO	N/A	N/A	4	0.857673
AAEL025199	-0.254814	5.98023	0.00186792	0.0120584	-0.498026	5.98023	1.7212e-09	1.2749e-08	-0.243212	5.98023	0.00348425	0.00832905	1	183191709	183279329	AAEL025199-PA |protein_coding|1:183191969:183279217:-1|gene:AAEL025199	NO	N/A	N/A	4	0.772548
AAEL025553	-0.0635116	10.2771	0.372169	0.609554	-0.134393	10.2771	0.0590876	0.109792	-0.0708813	10.2771	0.319605	0.419094	1	38244640	38246584	AAEL025553-PA |protein_coding|1:38244754:38245693:-1|gene:AAEL025553	NO	N/A	N/A	4	0.847872
AAEL025687	-0.367536	2.49235	0.0406775	0.139254	-0.529333	2.49235	0.00373081	0.0100905	-0.161806	2.49235	0.385634	0.487414	1	112314388	112332688	AAEL025687-PA |protein_coding|1:112314436:112332628:-1|gene:AAEL025687	NO	N/A	N/A	4	0.775184
AAEL026357	-0.768155	2.51087	0.000143012	0.00134515	-1.10335	2.51087	1.28849e-07	7.63905e-07	-0.335213	2.51087	0.124411	0.19253	2	134635223	134665941	AAEL026357-PA |protein_coding|2:134635495:134643030:-1|gene:AAEL026357	NO	N/A	N/A	4	0.86211
AAEL026690	-0.85613	4.0147	1.64477e-10	5.85078e-09	-1.39811	4.0147	6.58511e-24	1.37825e-22	-0.541981	4.0147	0.000125996	0.000407295	2	36151788	36152879	AAEL026690-PA |protein_coding|2:36151921:36152453:-1|gene:AAEL026690	NO	N/A	N/A	4	0.982201
AAEL026811	-0.264386	5.80512	0.000806837	0.00594063	-0.610507	5.80512	2.37702e-14	2.71785e-13	-0.346121	5.80512	1.77867e-05	6.65575e-05	2	160290752	160344437	AAEL026811-PA |protein_coding|2:160291131:160343869:1|gene:AAEL026811	NO	N/A	N/A	4	0.778895
AAEL026843	-0.415753	8.27179	3.64404e-07	7.06258e-06	-1.26286	8.27179	4.3201e-52	2.66735e-50	-0.84711	8.27179	1.30026e-24	2.35134e-23	3	31459419	31462927	AAEL026843-PA |protein_coding|3:31461922:31462350:-1|gene:AAEL026843	NO	N/A	N/A	4	0.756268
AAEL027504	-0.33445	7.68355	2.39406e-07	4.82244e-06	-0.523337	7.68355	8.59267e-16	1.09712e-14	-0.188887	7.68355	0.00376824	0.00892158	3	242791828	242823201	AAEL027504-PA |protein_coding|3:242792450:242822006:1|gene:AAEL027504	NO	N/A	N/A	4	0.992677
AAEL027717	-0.282072	2.83007	0.0908295	0.250121	-0.344389	2.83007	0.0398721	0.0791218	-0.0623236	2.83007	0.712978	0.781014	3	73696391	73697104	AAEL027717-PA |protein_coding|3:73696581:73697071:1|gene:AAEL027717	NO	N/A	N/A	4	0.662889
AAEL027755	-0.311111	7.61898	2.61239e-06	4.1132e-05	-0.550028	7.61898	1.47113e-16	1.99005e-15	-0.238917	7.61898	0.000345603	0.00101854	3	265687602	265730048	AAEL027755-PA |protein_coding|3:265688009:265721994:-1|gene:AAEL027755	NO	N/A	N/A	4	0.992569
AAEL026380	-0.0714311	4.42357	0.583603	0.783211	0.537385	4.42357	2.60217e-05	0.000106906	0.608811	4.42357	2.07505e-06	8.92377e-06	NIGP01001216	21220	23753	AAEL026380-PA |protein_coding|NIGP01001216:21236:23408:1|gene:AAEL026380	YES	OUT	0	5	0.917494
AAEL000268	-0.751124	1.60146	0.00399705	0.0226116	1.42685	1.60146	3.13143e-10	2.48331e-09	2.17773	1.60146	2.26466e-19	2.99782e-18	3	264415390	264572389	AAEL000268-PB lipase|protein_coding|3:264439664:264572275:1| gene:AAEL000268	YES	IN	1	5	0.797845
AAEL000505	-0.145552	2.6341	0.440227	0.671725	0.728207	2.6341	5.49346e-05	0.00021313	0.87373	2.6341	1.88535e-06	8.16482e-06	3	164034271	164036105	AAEL000505-PA |protein_coding|3:164034493:164035871:1|gene:AAEL000505	YES	IN	1	5	0.758917
AAEL000800	-0.339908	2.02641	0.141877	0.34055	1.27404	2.02641	9.21083e-10	6.97184e-09	1.61385	2.02641	5.79003e-14	5.26831e-13	3	363635713	363661346	AAEL000800-PA microsomal dipeptidase|protein_coding|3:363635 978:363661200:1|gene:AAEL000800	YES	IN	1	5	0.699641
AAEL001173	-0.0847198	4.66009	0.461399	0.691818	0.226005	4.66009	0.0475847	0.0913846	0.310722	4.66009	0.00665302	0.0148601	2	307789750	307811396	AAEL001173-PA amidase|protein_coding|2:307791647:307809849:1 |gene:AAEL001173	YES	IN	1	5	0.720016
AAEL001670	-0.00654675	5.20341	0.945843	0.981386	0.152944	5.20341	0.0774469	0.138402	0.15949	5.20341	0.066757	0.113458	2	299295955	299298209	AAEL001670-PA |protein_coding|2:299296164:299297451:-1|gene:AAEL001670	YES	IN	1	5	0.518887
AAEL003190	-0.543827	4.03868	0.00344243	0.0200921	0.772368	4.03868	2.2121e-05	9.21957e-05	1.31617	4.03868	1.48682e-12	1.21937e-11	1	189920128	189971095	AAEL003190-PA |protein_coding|1:189920143:189970951:1|gene:AAEL003190	YES	IN	1	5	0.695536
AAEL006181	-0.303784	2.51009	0.1387	0.336449	1.16472	2.51009	1.17372e-09	8.80701e-09	1.46844	2.51009	6.55538e-14	5.93347e-13	3	141721339	141750163	AAEL006181-PA amidase|protein_coding|3:141721606:141750103:1 |gene:AAEL006181	YES	IN	1	5	0.834284
AAEL007815	-0.000690663	2.60937	1	1	1.11775	2.60937	8.15356e-10	6.20417e-09	1.11841	2.60937	9.55933e-10	6.11175e-09	3	152854548	152861491	AAEL007815-PB CYP4D24: cytochrome P450|protein_coding|3:152854614:152861389:-1|gene:AAEL007815	YES	OUT	1	5	0.672479
AAEL008048	-0.244013	2.26735	0.356044	0.595981	2.39348	2.26735	4.04245e-25	8.84631e-24	2.63736	2.26735	8.90686e-29	2.0422e-27	3	131719418	131947756	AAEL008048-PA |protein_coding|3:131779559:131905501:1|gene:AAEL008048	YES	OUT	1	5	0.858981
AAEL010064	-0.808888	2.81378	0.00559979	0.0296778	1.66401	2.81378	3.85099e-09	2.74653e-08	2.47277	2.81378	5.31335e-17	6.10174e-16	3	11379679	11755501	AAEL010064-PB |protein_coding|3:11380057:11580070:-1|gene:AAEL010064	YES	IN	1	5	0.773405
AAEL010120	0.0813097	2.07572	0.729758	0.875628	1.30536	2.07572	8.7765e-10	6.64891e-09	1.22401	2.07572	8.30978e-09	4.81433e-08	2	396291735	396304487	AAEL010120-PB chondroitin 4-sulfotransferase|protein_coding| 2:396293722:396303148:-1|gene:AAEL010120	YES	IN	1	5	0.533176
AAEL010242	-1.10478	2.47847	1.16817e-06	2.00749e-05	1.77526	2.47847	2.37267e-19	3.914e-18	2.87981	2.47847	2.2858e-40	8.03191e-39	2	402853703	402854184	AAEL010242-PA Putative 8.7 kDa secreted protein|protein_codi ng|2:402853818:402854132:-1|gene:AAEL010242	YES	IN	1	5	0.51912
AAEL011639	-0.135667	2.46183	0.514249	0.734982	0.630456	2.46183	0.00134277	0.00400929	0.766095	2.46183	0.000114842	0.00037446	3	281478205	281479142	AAEL011639-PA WAP four-disulfide core domain protein 2 precursor, putative|protein_coding|3:281478354:281479075:1|g ene:AAEL011639	YES	IN	1	5	0.78681
AAEL013561	-0.0906072	6.61045	0.227188	0.459653	0.148277	6.61045	0.0476275	0.0914207	0.238883	6.61045	0.00146033	0.00379756	2	29165838	29213870	AAEL013561-PB |protein_coding|2:29166331:29213585:-1|gene:AAEL013561	YES	OUT	1	5	0.658988
AAEL018230	-0.0015917	4.32918	0.994061	1	0.140602	4.32918	0.23126	0.338644	0.142192	4.32918	0.226881	0.318267	2	301539159	301630862	AAEL018230-PA |protein_coding|2:301540406:301630108:-1|gene:AAEL018230	YES	IN	1	5	0.589231
AAEL019540	-1.10905	2.31061	0.000777325	0.00576755	1.55171	2.31061	6.38164e-07	3.40092e-06	2.66053	2.31061	9.77734e-16	1.02072e-14	3	205990188	206052831	AAEL019540-PA |protein_coding|3:206043428:206052791:1|gene:AAEL019540	YES	IN	1	5	0.520773
AAEL019904	-0.221038	2.57833	0.312782	0.558071	0.682232	2.57833	0.00143264	0.00425557	0.903236	2.57833	2.99547e-05	0.000108112	2	435395449	435620171	AAEL019904-PB |protein_coding|2:435395599:435618463:1|gene:AAEL019904	YES	IN	1	5	0.651408
AAEL020299	-0.120928	3.96791	0.39105	0.62818	0.557634	3.96791	5.57299e-05	0.000216119	0.678553	3.96791	1.07298e-06	4.8081e-06	2	338519048	338899545	AAEL020299-PA |protein_coding|2:338578509:338889528:1|gene:AAEL020299	YES	OUT	1	5	0.874946
AAEL020573	-1.03977	1.69988	0.000877376	0.00638015	2.37118	1.69988	6.75885e-21	1.20461e-19	3.41044	1.69988	1.85703e-34	5.55437e-33	1	178418491	178457019	AAEL020573-PA |protein_coding|1:178418917:178456496:1|gene:AAEL020573	YES	OUT	1	5	0.675084
AAEL021542	-0.0719501	2.11295	0.755482	0.890595	0.721307	2.11295	0.000237704	0.000824194	0.793224	2.11295	6.28123e-05	0.00021469	1	192174707	192752780	AAEL021542-PA |protein_coding|1:192175257:192750984:1|gene:AAEL021542	YES	OUT	1	5	0.63787
AAEL023784	-0.236481	2.05544	0.25635	0.493627	0.743299	2.05544	0.000194671	0.000687954	0.979726	2.05544	1.45345e-06	6.41003e-06	1	181436743	181438800	AAEL023784-PA |protein_coding|1:181437366:181438659:-1|gene:AAEL023784	YES	IN	1	5	0.908784
AAEL025471	-0.0564483	2.80835	0.790114	0.906835	0.40562	2.80835	0.046991	0.0904253	0.462056	2.80835	0.0235027	0.045439	3	122577354	122896564	AAEL025471-PA |protein_coding|3:122577364:122703577:-1|gene:AAEL025471	YES	OUT	1	5	0.552679
AAEL027019	-0.0444677	3.59004	0.812411	0.917611	0.548229	3.59004	0.00205534	0.00589936	0.592688	3.59004	0.000929932	0.00253655	1	127838660	127880996	AAEL027019-PA |protein_coding|1:127838737:127879836:-1|gene:AAEL027019	YES	IN	1	5	0.694704
AAEL001816	-0.421613	5.15128	0.000486298	0.00386002	0.873387	5.15128	1.7794e-13	1.89423e-12	1.29499	5.15128	4.92096e-27	1.01763e-25	2	374754445	374756310	AAEL001816-PA glucosyl/glucuronosyl transferases|protein_cod ing|2:374754515:374756132:1|gene:AAEL001816	YES	IN	2	5	0.838769
AAEL003067	-0.418596	2.12121	0.121379	0.307344	1.70598	2.12121	7.90321e-12	7.32997e-11	2.12445	2.12121	1.40957e-16	1.56812e-15	2	212558899	212593410	AAEL003067-PA |protein_coding|2:212559038:212593194:-1|gene:AAEL003067	YES	IN	2	5	0.845324
AAEL003566	0.115109	2.53041	0.606786	0.798943	1.00752	2.53041	9.52767e-07	4.92272e-06	0.892392	2.53041	1.3414e-05	5.12364e-05	3	180445520	181068644	AAEL003566-PB |protein_coding|3:180456514:180889971:-1|gene:AAEL003566	YES	IN	2	5	0.584225
AAEL005002	-0.272717	2.16638	0.278661	0.520604	1.68354	2.16638	1.42158e-13	1.53028e-12	1.95616	2.16638	4.76471e-17	5.51354e-16	3	323877321	324230807	AAEL005002-PB roundabout|protein_coding|3:323955266:32423006 2:1|gene:AAEL005002	YES	IN	2	5	0.547739
AAEL006058	-0.117362	3.17345	0.526933	0.745956	0.318062	3.17345	0.0774636	0.138403	0.435413	3.17345	0.0161428	0.0326271	3	74278075	74290234	AAEL006058-PA CYP325Q2: cytochrome P450|protein_coding|3:74278180:74289281:-1|gene:AAEL006058	YES	OUT	2	5	0.655424
AAEL006394	-0.120342	2.47825	0.531365	0.749358	0.363244	2.47825	0.0546025	0.102696	0.483567	2.47825	0.0111458	0.0235159	3	231991963	232442631	AAEL006394-PB |protein_coding|3:231991969:232286184:-1|gene:AAEL006394	YES	IN	2	5	0.500935
AAEL007726	-0.0371158	3.42368	0.806405	0.915114	0.190885	3.42368	0.202812	0.304251	0.227997	3.42367	0.132529	0.20319	3	255362155	255378680	AAEL007726-PA |protein_coding|3:255362243:255378580:-1|gene:AAEL007726	YES	IN	2	5	0.771292
AAEL008472	0.0364264	4.38612	0.773584	0.898659	0.262196	4.38612	0.0351001	0.0708891	0.225768	4.38612	0.0703983	0.118806	2	19249681	19282983	AAEL008472-PA glycerol kinase|protein_coding|2:19249738:19282881:-1|gene:AAEL008472	YES	IN	2	5	0.631537
AAEL009719	-0.00592714	7.67084	0.927236	0.97317	0.123166	7.67084	0.0570446	0.106546	0.129093	7.67084	0.046189	0.0823212	1	209798600	209826862	AAEL009719-PC |protein_coding|1:209802215:209826055:1|gene:AAEL009719	YES	IN	2	5	0.514439
AAEL010569	-0.0236206	6.30192	0.74251	0.881786	0.0938877	6.30192	0.191584	0.290688	0.117508	6.30192	0.102415	0.164001	1	50773891	50795630	AAEL010569-PA chondroitin synthase|protein_coding|1:50774190 :50795332:1|gene:AAEL010569	YES	IN	2	5	0.585656
AAEL011216	-0.00227056	7.10834	0.974079	0.993571	0.157458	7.10834	0.0201404	0.0439186	0.159728	7.10834	0.0185153	0.0368346	2	194557029	194601684	AAEL011216-PC |protein_coding|2:194558370:194600273:1|gene:AAEL011216	YES	IN	2	5	0.760882
AAEL011239	-0.122366	5.06222	0.204278	0.428763	0.528207	5.06222	2.4017e-08	1.55508e-07	0.650568	5.06222	8.60668e-12	6.63067e-11	2	179628336	179671164	AAEL011239-PA short-chain dehydrogenase|protein_coding|2:179 628488:179629528:-1|gene:AAEL011239	YES	OUT	2	5	0.727154
AAEL011641	0.035064	5.88354	0.729001	0.874841	0.632436	5.88354	3.15603e-10	2.50052e-09	0.59737	5.88354	2.92959e-09	1.77708e-08	3	281619118	281626580	AAEL011641-PA transferrin|protein_coding|3:281619281:2816264 59:1|gene:AAEL011641	YES	OUT	2	5	0.733865
AAEL013042	-0.734904	3.42326	0.00535092	0.0285691	1.70882	3.42326	4.21515e-11	3.62545e-10	2.44365	3.42326	7.96348e-20	1.08575e-18	2	258831118	259381334	AAEL013042-PB |protein_coding|2:258856467:259222780:-1|gene:AAEL013042	YES	IN	2	5	0.787723
AAEL013159	-0.165375	3.46512	0.362012	0.601428	0.83225	3.46512	2.88095e-06	1.37661e-05	0.997607	3.46512	2.80371e-08	1.53388e-07	3	304445977	305029024	AAEL013159-PB tartan|protein_coding|3:304446002:304447651:-1 |gene:AAEL013159	YES	IN	2	5	0.772597
AAEL014732	-0.0145654	6.8065	0.850919	0.932354	0.336497	6.8065	7.95645e-06	3.5672e-05	0.351062	6.8065	3.32882e-06	1.38954e-05	2	326684130	326736056	AAEL014732-PA |protein_coding|2:326684758:326735303:1|gene:AAEL014732	YES	IN	2	5	0.67128
AAEL014828	0.00422647	5.50733	0.961344	0.987699	0.349005	5.50733	1.99507e-05	8.38377e-05	0.344778	5.50733	2.65668e-05	9.69777e-05	3	322222049	322228767	AAEL014828-PB |protein_coding|3:322226504:322228321:1|gene:AAEL014828	YES	IN	2	5	0.69731
AAEL014934	-0.286248	2.96049	0.113321	0.293452	0.448632	2.96049	0.0109476	0.0259477	0.734856	2.96049	4.09457e-05	0.000144345	2	145114555	145121015	AAEL014934-PA |protein_coding|2:145114691:145120933:1|gene:AAEL014934	YES	IN	2	5	0.537085
AAEL019616	-0.0606329	5.56426	0.480337	0.70709	0.430681	5.56426	3.23754e-07	1.80667e-06	0.491312	5.56426	6.59968e-09	3.85718e-08	2	441878659	441930690	AAEL019616-PA |protein_coding|2:441921111:441929184:1|gene:AAEL019616	YES	OUT	2	5	0.695281
AAEL019773	-0.052074	4.44019	0.712144	0.86312	0.324623	4.44019	0.0201247	0.0439066	0.376694	4.44019	0.00709386	0.015735	2	216541977	217115769	AAEL019773-PA |protein_coding|2:216656624:217114402:1|gene:AAEL019773	YES	IN	2	5	0.644421
AAEL019917	-0.038876	2.21814	0.856194	0.935289	0.598085	2.21814	0.00134801	0.00402356	0.636938	2.21814	0.000711968	0.00198013	1	165703041	166112393	AAEL019917-PA |protein_coding|1:165704089:166081477:-1|gene:AAEL019917	YES	IN	2	5	0.572661
AAEL024268	-0.782802	2.70263	0.00056844	0.00440681	1.36051	2.70263	1.78361e-10	1.44901e-09	2.1432	2.70263	8.10275e-22	1.27346e-20	2	174676823	174965409	AAEL024268-PA |protein_coding|2:174677723:174964476:1|gene:AAEL024268	YES	IN	2	5	0.575671
AAEL025736	-0.0544466	2.17286	0.838365	0.928247	1.30848	2.17286	6.75075e-10	5.18237e-09	1.36288	2.17286	2.11077e-10	1.4299e-09	2	401595060	402071880	AAEL025736-PA |protein_coding|2:401997854:402069313:1|gene:AAEL025736	YES	IN	2	5	0.505947
AAEL004883	-0.206292	3.67147	0.176465	0.38982	0.544822	3.67147	0.00027534	0.00094371	0.7511	3.67147	6.95687e-07	3.17839e-06	1	287739015	287847695	AAEL004883-PB guanylate cyclase|protein_coding|1:287739334:2 87786518:-1|gene:AAEL004883	YES	IN	3	5	0.589088
AAEL005405	0.0203028	6.26597	0.799731	0.911628	0.12654	6.26597	0.11334	0.189765	0.106237	6.26597	0.185056	0.269251	1	246419513	246436690	AAEL005405-PA |protein_coding|1:246420611:246436491:1|gene:AAEL005405	YES	OUT	3	5	0.531719
AAEL007607	-0.00118918	2.63741	1	1	0.753476	2.63741	4.35977e-05	0.000172003	0.754647	2.63741	4.23566e-05	0.000148773	1	42303032	42340016	AAEL007607-PA |protein_coding|1:42303669:42339855:1|gene:AAEL007607	YES	IN	3	5	0.776102
AAEL008587	-0.601057	2.21949	0.0274332	0.103597	1.21645	2.21949	3.29466e-06	1.56478e-05	1.81739	2.21949	1.67657e-11	1.25583e-10	3	197934873	198019340	AAEL008587-PA glutamate receptor, ionotropic, N-methyl d-asp artate|protein_coding|3:197935486:198019245:1|gene:AAEL008587	YES	OUT	3	5	0.570884
AAEL012482	-0.00239745	8.07816	0.973407	0.993404	0.249123	8.07816	0.000388444	0.00129993	0.25152	8.07816	0.00034372	0.00101403	1	271797752	272022205	AAEL012482-PB |protein_coding|1:271798225:271925207:-1|gene:AAEL012482	YES	OUT	3	5	0.870235
AAEL012841	-0.029084	4.89971	0.748032	0.885267	0.108138	4.89971	0.23473	0.342854	0.137221	4.89971	0.131186	0.201381	2	335178457	335180503	AAEL012841-PA |protein_coding|2:335178666:335180176:1|gene:AAEL012841	YES	IN	3	5	0.545629
AAEL019653	-0.335462	2.31521	0.098321	0.263917	0.681056	2.31521	0.000422159	0.00140406	1.01647	2.31521	2.56027e-07	1.24192e-06	2	313601249	314237699	AAEL019653-PA |protein_coding|2:313601600:314237603:1|gene:AAEL019653	YES	IN	3	5	0.597071
AAEL022465	-0.647272	2.97688	0.0136226	0.0598952	2.54003	2.97688	9.67569e-25	2.07021e-23	3.18714	2.97688	7.17149e-35	2.18276e-33	2	11302714	11697650	AAEL022465-PA |protein_coding|2:11431845:11696885:1|gene:AAEL022465	YES	IN	3	5	0.762352
AAEL001184	-0.253054	2.66509	0.168013	0.377693	1.09858	2.66509	2.00441e-10	1.62078e-09	1.35159	2.66509	1.90908e-14	1.82343e-13	2	148923329	149048450	AAEL001184-PA |protein_coding|2:148923920:148979556:-1|gene:AAEL001184	YES	IN	4	5	0.832968
AAEL005228	-0.0124016	5.66411	0.880751	0.948189	0.439886	5.66411	3.59966e-08	2.28454e-07	0.452286	5.66411	1.61167e-08	9.06393e-08	3	90481133	90494635	AAEL005228-PA |protein_coding|3:90481920:90494494:-1|gene:AAEL005228	YES	IN	4	5	0.659712
AAEL006352	-0.385099	1.93743	0.100244	0.268269	1.04538	1.93743	1.7114e-06	8.52644e-06	1.43039	1.93743	2.11812e-10	1.43329e-09	3	396525899	396557556	AAEL006352-PA |protein_coding|3:396527094:396557153:-1|gene:AAEL006352	YES	IN	4	5	0.805491
AAEL011084	-0.0796394	6.44544	0.269078	0.509876	0.275633	6.44544	0.000120575	0.000443322	0.355272	6.44544	7.83084e-07	3.56074e-06	2	235389251	235404382	AAEL011084-PB |protein_coding|2:235389517:235404237:1|gene:AAEL011084	YES	IN	4	5	0.720591
AAEL012916	0.000547412	7.20365	0.993939	1	0.138657	7.20365	0.0473198	0.0909568	0.138109	7.20365	0.0486177	0.0860994	2	160349581	160531619	AAEL012916-PB |protein_coding|2:160379518:160530310:-1|gene:AAEL012916	YES	IN	4	5	0.579329
AAEL017095	-0.166133	2.80632	0.338257	0.580993	0.191025	2.80632	0.270742	0.384601	0.357144	2.80632	0.0404924	0.0731792	3	351410501	352231239	AAEL017095-PB |protein_coding|3:351895058:352231161:1|gene:AAEL017095	YES	IN	4	5	0.539497
AAEL021093	-0.0644268	4.47325	0.601607	0.795881	0.248833	4.47325	0.0395853	0.078643	0.313257	4.47325	0.00995173	0.0212664	2	10045868	10047975	AAEL021093-PA |protein_coding|2:10046423:10047828:-1|gene:AAEL021093	YES	IN	4	5	0.765101
AAEL011217	-0.049083	5.54427	0.547993	0.760451	0.128264	5.54427	0.111286	0.187115	0.177347	5.54427	0.0285948	0.0539091	2	194707483	194709482	AAEL011217-PA |protein_coding|2:194708004:194708764:1|gene:AAEL011217	YES	OUT	5	5	0.548586
AAEL012796	-0.883803	4.02075	0.00144333	0.00970909	3.47664	4.02075	1.11432e-36	4.1163e-35	4.36027	4.02075	6.16422e-51	3.17164e-49	1	778190	1129324	AAEL012796-PB GPRGHP3: GPCR Growth Hormone Releasing Hormone Family|protein_coding|1:778872:876125:-1|gene:AAEL012796	YES	OUT	5	5	0.90162
AAEL013756	-0.091163	4.66138	0.460956	0.691475	0.464379	4.66138	0.000138819	0.000504817	0.555538	4.66138	5.6503e-06	2.27698e-05	3	26594439	26618984	AAEL013756-PA zinc/iron transporter|protein_coding|3:2661698 8:26618789:1|gene:AAEL013756	YES	IN	5	5	0.890759
AAEL018352	-0.23322	2.02118	0.27912	0.520851	0.635483	2.02118	0.00189927	0.00549993	0.868653	2.02118	2.9817e-05	0.00010775	2	436466806	436881539	AAEL018352-PA |protein_coding|2:436467087:436802913:-1|gene:AAEL018352	YES	IN	5	5	0.831966
AAEL024147	-0.180981	6.69885	0.02437	0.0947187	0.572994	6.69885	6.6588e-13	6.77958e-12	0.753974	6.69885	5.24254e-21	7.78634e-20	1	282810192	283032284	AAEL024147-PA |protein_coding|1:282944520:283030338:1|gene:AAEL024147	YES	OUT	5	5	0.706249
AAEL004478	-0.0575736	5.11169	0.514693	0.735163	0.159873	5.11169	0.0699002	0.126617	0.217446	5.11169	0.0139155	0.0285711	3	211801973	212232070	AAEL004478-PB |protein_coding|3:212131045:212230459:1|gene:AAEL004478	YES	IN	6	5	0.508473
AAEL006676	-0.155075	4.39815	0.209271	0.43652	0.187805	4.39815	0.126417	0.207392	0.342876	4.39815	0.00547164	0.0124959	2	326421699	326487384	AAEL006676-PA |protein_coding|2:326421993:326435985:-1|gene:AAEL006676	YES	IN	6	5	0.583858
AAEL008624	-0.365983	3.60923	0.0221912	0.0882155	0.838673	3.60923	7.03152e-08	4.32909e-07	1.20463	3.60923	2.71579e-14	2.54612e-13	2	455615233	455650540	AAEL008624-PC ABC transporter|protein_coding|2:455648301:455 650329:1|gene:AAEL008624	YES	IN	6	5	0.583008
AAEL018234	-0.0167523	3.70487	0.914326	0.967008	0.521788	3.70487	0.000241006	0.000833971	0.538534	3.70487	0.000162659	0.000515405	2	144504066	144939756	AAEL018234-PB |protein_coding|2:144504222:144939378:1|gene:AAEL018234	YES	IN	6	5	0.555261
AAEL021694	0.00322919	4.51858	0.984765	0.997809	0.465529	4.51858	7.49657e-05	0.000283466	0.462297	4.51858	8.704e-05	0.000290492	NIGP01002166	2881	18832	AAEL021694-PA |protein_coding|NIGP01002166:3261:12364:-1|gene:AAEL021694	YES	IN	6	5	0.586516
AAEL001749	-0.54195	2.33389	0.0115049	0.0525627	1.28764	2.33389	7.14585e-11	6.038e-10	1.82949	2.33389	5.69169e-19	7.38723e-18	2	165873980	166187010	AAEL001749-PA ventrhoid transmembrane protein, putative|prot ein_coding|2:166182732:166185349:1|gene:AAEL001749	YES	IN	7	5	0.896474
AAEL004697	-0.00643042	7.32879	0.92927	0.973885	0.237144	7.32879	0.000873328	0.00271744	0.243574	7.32879	0.000637286	0.00178448	1	158875999	158901696	AAEL004697-PA synoviolin|protein_coding|1:158876535:15890126 7:-1|gene:AAEL004697	YES	OUT	7	5	0.893172
AAEL006322	-0.448718	2.30301	0.0549306	0.17374	1.05592	2.30301	2.09804e-06	1.02576e-05	1.50456	2.30301	4.5413e-11	3.29045e-10	2	140845214	140996611	AAEL006322-PC |protein_coding|2:140845800:140853808:-1|gene:AAEL006322	YES	IN	7	5	0.717312
AAEL011928	-0.0639477	4.17093	0.650715	0.825554	0.262249	4.17093	0.0562002	0.105219	0.326193	4.17093	0.018227	0.036353	3	351135629	351156612	AAEL011928-PB |protein_coding|3:351136133:351156303:1|gene:AAEL011928	YES	IN	8	5	0.592729
AAEL019580	-0.0957554	6.43582	0.188855	0.408729	0.3005	6.43582	3.28423e-05	0.000132103	0.396255	6.43582	4.92952e-08	2.60935e-07	3	245187463	245516346	AAEL019580-PA |protein_coding|3:245281970:245491946:1|gene:AAEL019580	YES	IN	8	5	0.536302
AAEL021501	-0.110164	5.67098	0.199401	0.422591	0.15928	5.67098	0.0626648	0.115226	0.269442	5.67098	0.00170667	0.00436591	3	93770547	93783501	AAEL021501-PA |protein_coding|3:93770795:93782566:1|gene:AAEL021501	YES	IN	8	5	0.562531
AAEL007458	-0.0237316	1.97016	0.936378	0.977307	0.82707	1.97016	3.28272e-05	0.000132103	0.850767	1.97016	2.26711e-05	8.35332e-05	1	46645839	46664822	AAEL007458-PB amino acid transporter|protein_coding|1:466462 16:46664654:1|gene:AAEL007458	YES	IN	9	5	0.682533
AAEL017462	-0.0677268	6.67168	0.354291	0.593835	0.221441	6.67168	0.00238521	0.00673784	0.289168	6.67168	7.58118e-05	0.000254987	2	6203164	6312899	AAEL017462-PB |protein_coding|2:6277564:6309823:1|gene:AAEL017462	YES	OUT	9	5	0.640103
AAEL018189	-0.206086	1.90812	0.403786	0.640223	1.03418	1.90812	9.86699e-06	4.35599e-05	1.2402	1.90812	1.73078e-07	8.58342e-07	1	43422419	43590361	AAEL018189-PB GPRCCK1_3: PCR Gastrin/Cholecystokinin Family|protein_coding|1:43422828:43536060:-1|gene:AAEL018189	YES	OUT	9	5	0.834612
AAEL002051	-0.178883	6.8004	0.0174657	0.0731652	0.447466	6.8004	2.21485e-09	1.62247e-08	0.626348	6.8004	7.94353e-17	8.98742e-16	2	356742961	356790824	AAEL002051-PA sodium/hydrogen exchanger 7, 9 (nhe7, nhe9)|protein_coding|2:356743207:356786032:1|gene:AAEL002051	YES	IN	10	5	0.588717
AAEL008042	-0.00590483	5.15208	0.953091	0.984409	0.412668	5.15209	8.13784e-06	3.64285e-05	0.418571	5.15209	6.36451e-06	2.54816e-05	3	132046237	132073384	AAEL008042-PB |protein_coding|3:132067584:132070971:-1|gene:AAEL008042	YES	OUT	10	5	0.755263
AAEL009150	-0.153249	3.89801	0.347413	0.587442	0.547369	3.89801	0.000669091	0.00213339	0.700607	3.89801	1.46779e-05	5.57943e-05	1	112400183	112621709	AAEL009150-PB |protein_coding|1:112402040:112433221:-1|gene:AAEL009150	YES	IN	11	5	0.798277
AAEL006589	0.0276399	7.27153	0.694232	0.852649	0.330299	7.27153	2.38284e-06	1.15261e-05	0.302659	7.27153	1.55999e-05	5.89361e-05	1	178796868	178869242	AAEL006589-PA |protein_coding|1:178798595:178868792:-1|gene:AAEL006589	YES	IN	12	5	0.75299
AAEL007693	-0.32021	2.31686	0.187568	0.407064	1.83245	2.31686	5.0604e-17	7.09904e-16	2.15255	2.31686	1.13554e-21	1.76858e-20	2	250636495	250671576	AAEL007693-PB organic anion transporter|protein_coding|2:250 636584:250671420:-1|gene:AAEL007693	YES	IN	12	5	0.734367
AAEL008028	-0.0189358	4.33833	0.883097	0.949557	0.348409	4.33833	0.00701698	0.017626	0.367342	4.33833	0.00446048	0.0103758	1	51981488	52146987	AAEL008028-PA monocarboxylate transporter|protein_coding|1:5 1982225:52034938:-1|gene:AAEL008028	YES	IN	12	5	0.521863
AAEL005045	-0.230843	2.53742	0.49081	0.71607	4.03863	2.53742	6.0185e-58	4.26426e-56	4.26916	2.53742	2.49105e-61	1.75062e-59	2	445037808	445059189	AAEL005045-PB ATP-dependent bile acid permease|protein_codin g|2:445038018:445058745:-1|gene:AAEL005045	YES	OUT	17	5	0.694019
AAEL000084	-0.0524077	7.63523	0.457309	0.687474	0.231228	7.63523	0.00099275	0.0030557	0.283636	7.63523	5.53888e-05	0.000191436	1	242778827	242802239	AAEL000084-PA elongin b|protein_coding|1:242779293:242801528:1|gene:AAEL000084	NO	N/A	N/A	5	0.615393
AAEL000275	-0.0372161	6.122	0.625478	0.811834	0.217423	6.122	0.00403319	0.0108371	0.254639	6.122	0.000784018	0.0021645	3	265059823	265242496	AAEL000275-PB |protein_coding|3:265182157:265241360:1|gene:AAEL000275	NO	N/A	N/A	5	0.560074
AAEL000404	0.269724	1.9541	0.375426	0.61239	1.56177	1.9541	1.5821e-07	9.24656e-07	1.29202	1.9541	1.17833e-05	4.54101e-05	NIGP01001979	18529	39141	AAEL000404-PA DNA repair helicase rad3/xp-d|protein_coding|N IGP01001979:18625:38995:-1|gene:AAEL000404	NO	N/A	N/A	5	0.5633
AAEL000448	-0.084513	6.221	0.256492	0.49379	0.324335	6.221	1.12752e-05	4.92485e-05	0.408847	6.221	3.5353e-08	1.90518e-07	3	185887800	185906190	AAEL000448-PA |protein_coding|3:185888152:185905691:1|gene:AAEL000448	NO	N/A	N/A	5	0.510064
AAEL000629	-0.645211	3.42815	0.000113714	0.00110817	1.22868	3.42815	5.59281e-15	6.76143e-14	1.87384	3.42815	2.48194e-30	6.11223e-29	2	285133209	285134360	AAEL000629-PA adenylate kinase 3,|protein_coding|2:285133450:285134103:-1|gene:AAEL000629	NO	N/A	N/A	5	0.566299
AAEL000810	-0.120723	2.66865	0.533967	0.750868	0.604713	2.66865	0.00166845	0.00487396	0.725413	2.66865	0.000183158	0.000574463	3	120366025	120447440	AAEL000810-PB protein kinase c|protein_coding|3:120379137:120444922:1|gene:AAEL000810	NO	N/A	N/A	5	0.604779
AAEL001564	-0.093356	3.60982	0.55482	0.764568	0.562166	3.60982	0.000241509	0.000835041	0.655511	3.60982	2.10321e-05	7.77928e-05	2	21496991	21541309	AAEL001564-PB taz protein (tafazzin)|protein_coding|2:214984 31:21529363:-1|gene:AAEL001564	NO	N/A	N/A	5	0.598243
AAEL001740	-0.236302	4.77477	0.0370812	0.130367	0.429606	4.77477	0.000116298	0.000429058	0.665902	4.77477	3.30258e-09	1.99215e-08	2	37782918	37817539	AAEL001740-PA candidate tumor suppressor protein|protein_cod ing|2:37783281:37803814:-1|gene:AAEL001740	NO	N/A	N/A	5	0.549757
AAEL001843	-0.0789476	4.8957	0.442241	0.674204	0.250462	4.8957	0.0148049	0.0337484	0.329408	4.8957	0.0013731	0.00360542	2	274602069	275103609	AAEL001843-PB ski oncogene|protein_coding|2:274886328:275085 921:-1|gene:AAEL001843	NO	N/A	N/A	5	0.619179
AAEL002106	-0.0763987	3.35161	0.660388	0.831521	0.413636	3.35161	0.0142036	0.0325838	0.490026	3.35161	0.00387782	0.00914593	3	179044433	179058671	AAEL002106-PA |protein_coding|3:179044539:179058657:1|gene:AAEL002106	NO	N/A	N/A	5	0.628793
AAEL002126	-0.568539	1.65902	0.0649797	0.197221	1.64727	1.65902	5.27045e-09	3.70388e-08	2.2156	1.65902	5.31733e-14	4.86381e-13	3	177147552	177223497	AAEL002126-PB CLIPA15: Clip-Domain Serine Protease family A. Protease homologue.|protein_coding|3:177147975:177174626: -1|gene:AAEL002126	NO	N/A	N/A	5	0.502137
AAEL002248	-0.0341554	5.37121	0.713383	0.864293	0.260201	5.37121	0.00404112	0.010855	0.294355	5.37121	0.00120685	0.00320393	2	30840572	30853380	AAEL002248-PB |protein_coding|2:30840881:30853111:-1|gene:AAEL002248	NO	N/A	N/A	5	0.681777
AAEL002392	-0.229038	5.56258	0.0160689	0.0688303	0.640339	5.56258	8.13842e-12	7.52391e-11	0.869373	5.56258	3.47477e-20	4.86805e-19	2	214451296	214539346	AAEL002392-PA |protein_coding|2:214462828:214477221:-1|gene:AAEL002392	NO	N/A	N/A	5	0.788347
AAEL002474	-0.399015	3.44036	0.0278744	0.10485	1.35733	3.44036	1.01209e-14	1.19189e-13	1.75631	3.44036	1.3073e-22	2.13616e-21	3	338431132	338606996	AAEL002474-PB |protein_coding|3:338437135:338484677:-1|gene:AAEL002474	NO	N/A	N/A	5	0.864723
AAEL002503	-0.117431	4.61295	0.313536	0.558629	0.21536	4.61295	0.0637936	0.116978	0.332788	4.61295	0.00428497	0.0100133	1	89322734	89323470	AAEL002503-PA yippee protein|protein_coding|1:89322858:89323 314:-1|gene:AAEL002503	NO	N/A	N/A	5	0.548047
AAEL002816	-0.0560865	3.96617	0.670067	0.835916	0.263135	3.96617	0.0407617	0.0805358	0.319218	3.96617	0.0134829	0.0278086	1	305327075	305347908	AAEL002816-PA |protein_coding|1:305327320:305347569:1|gene:AAEL002816	NO	N/A	N/A	5	0.583774
AAEL003083	0.093768	4.10193	0.493088	0.717586	0.615321	4.10193	4.42056e-06	2.0588e-05	0.52155	4.10193	9.97241e-05	0.000329769	2	212035394	212090317	AAEL003083-PB myotubularin|protein_coding|2:212051787:212088 784:1|gene:AAEL003083	NO	N/A	N/A	5	0.568093
AAEL003332	-0.0750515	4.47094	0.557225	0.765894	0.263475	4.47094	0.0376694	0.0753561	0.338523	4.47094	0.00774014	0.0169898	2	461629853	461642987	AAEL003332-PA |protein_coding|2:461630165:461642913:1|gene:AAEL003332	NO	N/A	N/A	5	0.600788
AAEL004118	0.0502335	3.41592	0.749633	0.886191	0.228399	3.41592	0.151311	0.23995	0.178164	3.41592	0.26194	0.357413	3	401730331	401731540	AAEL004118-PA aldo-keto reductase|protein_coding|3:401730360 :401731453:-1|gene:AAEL004118	NO	N/A	N/A	5	0.507146
AAEL004125	-0.0600831	6.34635	0.408337	0.644217	0.119338	6.34635	0.098877	0.170081	0.179421	6.34635	0.0134154	0.0276826	3	154228096	154348526	AAEL004125-PB signal transduction protein lnk-realted|protei n_coding|3:154279490:154347731:1|gene:AAEL004125	NO	N/A	N/A	5	0.522646
AAEL004305	-0.0635761	2.82018	0.777743	0.900699	1.39471	2.82018	1.14235e-11	1.04161e-10	1.45825	2.82018	1.8934e-12	1.54111e-11	2	388219689	388548065	AAEL004305-PA |protein_coding|2:388220952:388239943:-1|gene:AAEL004305	NO	N/A	N/A	5	0.650262
AAEL004422	0.041299	2.71572	0.834694	0.927152	0.263244	2.71572	0.127442	0.208661	0.221941	2.71572	0.201922	0.289119	3	206367595	206380505	AAEL004422-PA |protein_coding|3:206367705:206380502:1|gene:AAEL004422	NO	N/A	N/A	5	0.511398
AAEL004449	-0.112475	3.11537	0.509654	0.731559	0.271411	3.11537	0.105729	0.179305	0.383876	3.11537	0.0233182	0.0450922	3	110039693	110042369	AAEL004449-PA |protein_coding|3:110039805:110042301:1|gene:AAEL004449	NO	N/A	N/A	5	0.620728
AAEL004507	-0.0640451	3.81546	0.641009	0.820397	0.316112	3.81546	0.0182531	0.0403735	0.380152	3.81546	0.00473578	0.0109631	2	453118605	453119958	AAEL004507-PA valacyclovir hydrolase|protein_coding|2:453118 729:453119793:-1|gene:AAEL004507	NO	N/A	N/A	5	0.570524
AAEL004739	0.0271002	5.35634	0.767331	0.89588	0.204318	5.35634	0.0227506	0.0487134	0.177218	5.35634	0.0484177	0.0857805	2	290350586	290368174	AAEL004739-PA acyl-coa dehydrogenase|protein_coding|2:290350 843:290367947:1|gene:AAEL004739	NO	N/A	N/A	5	0.61436
AAEL004938	-0.320312	2.91632	0.0728741	0.214182	0.850405	2.91632	5.37986e-07	2.89922e-06	1.17068	2.91632	1.4197e-11	1.06898e-10	2	259580102	259670557	AAEL004938-PB |protein_coding|2:259621665:259670349:1|gene:AAEL004938	NO	N/A	N/A	5	0.865356
AAEL005018	-0.00904018	3.22912	0.961745	0.987917	0.156802	3.22912	0.327452	0.44652	0.16584	3.22912	0.300982	0.399338	2	444299248	444303096	AAEL005018-PA |protein_coding|2:444299318:444302895:-1|gene:AAEL005018	NO	N/A	N/A	5	0.552321
AAEL005180	-0.0467942	4.63063	0.716488	0.866782	0.350239	4.63063	0.00505822	0.0132254	0.397031	4.63063	0.00156045	0.00403245	2	430216	434851	AAEL005180-PA |protein_coding|2:430376:434287:1|gene:AAEL005180	NO	N/A	N/A	5	0.578228
AAEL005203	-0.0685794	4.47548	0.5597	0.767857	0.303234	4.47548	0.00895218	0.0217428	0.37181	4.47548	0.00140989	0.00368078	2	719499	720908	AAEL005203-PA |protein_coding|2:719598:720760:-1|gene:AAEL005203	NO	N/A	N/A	5	0.709993
AAEL005364	-0.0522276	3.56574	0.775285	0.899703	0.818349	3.56574	3.09153e-06	1.47235e-05	0.870565	3.56574	7.40084e-07	3.37232e-06	3	34506956	34686835	AAEL005364-PB adaptin, alpha/gamma/epsilon|protein_coding|3: 34507314:34676131:-1|gene:AAEL005364	NO	N/A	N/A	5	0.842853
AAEL005388	-0.126598	3.61103	0.439855	0.671276	0.383924	3.61103	0.0165439	0.0371249	0.510513	3.61103	0.00154475	0.00399427	2	257488034	257496050	AAEL005388-PA |protein_coding|2:257493380:257495644:-1|gene:AAEL005388	NO	N/A	N/A	5	0.668283
AAEL005395	0.000970907	4.68755	0.997865	1	0.19318	4.68755	0.101401	0.173684	0.192208	4.68755	0.10397	0.165907	2	257591164	257602299	AAEL005395-PA |protein_coding|2:257591369:257601793:1|gene:AAEL005395	NO	N/A	N/A	5	0.507521
AAEL005605	-0.102127	7.72561	0.14132	0.339986	0.438986	7.72561	2.20403e-10	1.77389e-09	0.541113	7.72561	6.08542e-15	6.05321e-14	3	160049336	160114590	AAEL005605-PB paps: adenylsulphate kinase|protein_coding|3:1 60049557:160114207:-1|gene:AAEL005605	NO	N/A	N/A	5	0.633543
AAEL005706	0.00307428	5.504	0.977191	0.994502	0.610557	5.504	1.4361e-10	1.17554e-09	0.607481	5.504	1.93897e-10	1.31985e-09	3	115465516	115478449	AAEL005706-PB triacylglycerol lipase|protein_coding|3:115466 220:115477237:1|gene:AAEL005706	NO	N/A	N/A	5	0.761476
AAEL005725	-0.0985119	3.35761	0.570667	0.773807	0.311795	3.35761	0.0655817	0.119824	0.410298	3.35761	0.0159642	0.0323096	3	192085684	192102383	AAEL005725-PA |protein_coding|3:192093307:192102362:1|gene:AAEL005725	NO	N/A	N/A	5	0.544185
AAEL005931	-0.238729	6.07282	0.00315014	0.0185742	0.755455	6.07282	2.15364e-21	4.01208e-20	0.994181	6.07282	3.00216e-35	9.36848e-34	3	138580931	138594558	AAEL005931-PB 6-phosphogluconate dehydrogenase|protein_codin g|3:138581120:138594325:-1|gene:AAEL005931	NO	N/A	N/A	5	0.695809
AAEL005967	-0.847958	1.97781	0.00245548	0.0150854	1.86174	1.97781	1.4894e-13	1.5993e-12	2.70944	1.97781	5.37078e-24	9.4552e-23	2	360933522	360944313	AAEL005967-PA |protein_coding|2:360933576:360943922:-1|gene:AAEL005967	NO	N/A	N/A	5	0.91203
AAEL006061	0.0366275	5.7955	0.656062	0.829215	0.325707	5.7955	7.36666e-05	0.000279409	0.289078	5.7955	0.000450061	0.00129323	3	74042673	74043736	AAEL006061-PA Prosalpha2: 26S proteasome alpha 2 subunit|pro tein_coding|3:74042762:74043602:-1|gene:AAEL006061	NO	N/A	N/A	5	0.573272
AAEL006067	-0.132174	4.06748	0.340995	0.582385	0.33001	4.06748	0.0157286	0.0355447	0.462177	4.06748	0.000776573	0.002146	1	183969268	183972459	AAEL006067-PA |protein_coding|1:183969464:183972322:-1|gene:AAEL006067	NO	N/A	N/A	5	0.738921
AAEL006091	0.0161453	7.67403	0.810851	0.916772	0.183354	7.67403	0.00668067	0.0168848	0.167209	7.67403	0.0135091	0.0278494	3	307560421	307652725	AAEL006091-PB rab6|protein_coding|3:307561065:307651647:1|gene:AAEL006091	NO	N/A	N/A	5	0.618769
AAEL006150	-0.227731	4.56525	0.0631184	0.192654	0.347228	4.56525	0.00416186	0.0111344	0.574952	4.56525	2.49313e-06	1.05848e-05	3	68760444	68791036	AAEL006150-PA brca1-associated protein (brap2)|protein_codin g|3:68760661:68790837:-1|gene:AAEL006150	NO	N/A	N/A	5	0.650971
AAEL006462	-0.0097923	4.70402	0.93383	0.975777	0.185252	4.70402	0.102032	0.174509	0.195043	4.70402	0.085476	0.14052	3	216503441	216511069	AAEL006462-PB TFIID subunit TAFII55, putative|protein_coding |3:216503498:216510992:-1|gene:AAEL006462	NO	N/A	N/A	5	0.560166
AAEL006516	0.00275077	6.96783	0.969309	0.990976	0.0939201	6.96783	0.162334	0.253884	0.0911693	6.96783	0.175427	0.257539	2	468627648	468634998	AAEL006516-PA vacuolar ATP synthase subunit h|protein_coding|2:468628220:468634791:-1|gene:AAEL006516	NO	N/A	N/A	5	0.766572
AAEL006525	0.0554596	5.10149	0.576211	0.777759	0.348415	5.10149	0.000343228	0.00115712	0.292955	5.10149	0.0025954	0.00637167	2	468878316	468899445	AAEL006525-PA kelch repeat protein|protein_coding|2:46889752 8:468899167:1|gene:AAEL006525	NO	N/A	N/A	5	0.619495
AAEL006571	-0.0558224	3.82419	0.703993	0.858437	0.336154	3.82419	0.0194545	0.0426679	0.391971	3.82419	0.00660315	0.0147602	3	44774525	44807360	AAEL006571-PB PELLE: TOLL pathway signalling Ser/Thr Kinase.|protein_coding|3:44774748:44807325:1|gene:AAEL006571	NO	N/A	N/A	5	0.702225
AAEL006617	-0.199013	3.75611	0.201193	0.424484	0.398516	3.75611	0.00949704	0.0229372	0.597518	3.75611	0.000115661	0.00037699	2	462925895	462927563	AAEL006617-PA |protein_coding|2:462925947:462927377:-1|gene:AAEL006617	NO	N/A	N/A	5	0.679748
AAEL006634	-0.0164328	6.9938	0.82934	0.924797	0.152464	6.9938	0.0424297	0.0830906	0.168897	6.9938	0.0248591	0.0477091	3	249721047	249722752	AAEL006634-PA acetyl-coa acetyltransferase, mitochondrial (acetoacetyl-coa thiolase)|protein_coding|3:249721209:249722 604:-1|gene:AAEL006634	NO	N/A	N/A	5	0.683933
AAEL006908	-0.313975	4.23307	0.022906	0.0903693	0.831769	4.23307	6.48269e-10	4.98544e-09	1.14573	4.23307	4.10168e-17	4.78474e-16	2	340721750	340723148	AAEL006908-PB |protein_coding|2:340721836:340723044:1|gene:AAEL006908	NO	N/A	N/A	5	0.653349
AAEL007085	-0.0247641	2.64799	0.910251	0.965543	0.380602	2.64799	0.0401234	0.0795108	0.405355	2.64799	0.0301087	0.0563698	2	128616481	128617730	AAEL007085-PA adult cuticle protein, putative|protein_coding |2:128617142:128617653:1|gene:AAEL007085	NO	N/A	N/A	5	0.549678
AAEL007160	0.00419263	7.86521	0.95416	0.984689	0.118458	7.86521	0.0961726	0.166263	0.114266	7.86521	0.108667	0.172194	3	191531761	191563661	AAEL007160-PA Ubqn: ubiquilin|protein_coding|3:191531808:191 563096:1|gene:AAEL007160	NO	N/A	N/A	5	0.645921
AAEL007275	0.109297	3.28365	0.56315	0.769417	0.567419	3.28365	0.00224315	0.00638032	0.458118	3.28365	0.0131778	0.0272835	2	312412112	312415772	AAEL007275-PA aldo-keto reductase|protein_coding|2:312412277 :312415623:-1|gene:AAEL007275	NO	N/A	N/A	5	0.570661
AAEL007512	-0.0558591	3.64173	0.721992	0.870128	0.255513	3.64173	0.0945854	0.164077	0.311368	3.64173	0.0421862	0.0758123	1	198648906	198669042	AAEL007512-PA ATP-dependent RNA and DNA helicase|protein_cod ing|1:198648974:198662856:-1|gene:AAEL007512	NO	N/A	N/A	5	0.631111
AAEL007521	-0.0389679	7.59097	0.585948	0.784895	0.244665	7.59097	0.000595725	0.00192143	0.283633	7.59097	7.04653e-05	0.00023817	2	217471917	217504481	AAEL007521-PA importin beta-2|protein_coding|2:217473585:217 492503:-1|gene:AAEL007521	NO	N/A	N/A	5	0.575215
AAEL007768	0.0203957	4.11967	0.877148	0.946103	0.20442	4.11967	0.112344	0.188526	0.184023	4.11967	0.155122	0.232136	2	220209218	220211042	AAEL007768-PA MYD: TOLL pathway signalling.|protein_coding|2 :220209405:220210910:1|gene:AAEL007768	NO	N/A	N/A	5	0.500648
[truncated: 6,542 more rows]

## Sheet: Table_S2
seqID	log2FC	logCPM	Pvalue	FDR	Chr	Start	End	NAME	ISTM	NTER	NRTM	Cluster#	Cluster Membership
[truncated: 7,708 more rows]

[truncated: 3 more sheets: Table_S3, Table_S4, Table_S5]
