# Supplementary material for: Transcriptomic analyses of Aedes aegypti cultured cells and ex vivo midguts in response to an excess or deficiency of heme: a quest for transcriptionally-regulated heme transporters
Source: BMC Genomics. 2020 Aug 31;21:604. doi: 10.1186/s12864-020-06981-5 (PMC7460771; doi:10.1186/s12864-020-06981-5)
Supplement: Supplementary file 2 — Additional file 2. Table S6. Primers utilized for RT-qPCR and dsRNA production. This file includes the primer sequences for all primers utilized in the Real Time quantitative-PCR and dsRNA production described in this paper. [file 12864_2020_6981_MOESM2_ESM.xlsx]

## Sheet: Table S6 primers
dsRNA primers
Name	Forward Sequence	Reverse Sequence	Temp
AAEL000417	taatacgactcactatagggTTAACGGCCGATCTACAGGACGAG	taatacgactcactatagggAACGACGGCAGGCAGATAGATGAA	60
AAEL000434	taatacgactcactatagggCCGGCCTATTTCGCAACAGTG	taatacgactcactatagggCGAAGCCCGTCCGAAAGATT	60
AAEL000461	taatacgactcactatagggGAAGCCGCGTACCGATTGATGT	taatacgactcactatagggTCGGAGGGAAAGATTTGTTGTAGC	65
AAEL001495	taatacgactcactatagggCGAAAACGGTGGCGGACTTG	taatacgactcactatagggGTGGGGACGGAAATGAGACAGC	65
AAEL001495_2	taatacgactcactatagggGAAACAGGCCAACAACAAATCCAG	taatacgactcactatagggACGCCCTCACCCAGACCCCACTT	60
AAEL001938	taatacgactcactatagggGGTGCGCATCCGAATCAAAT	taatacgactcactatagggTGCATACCCCCAGACAGACTCG	60
AAEL002406	taatacgactcactatagggGAAAAAGCCCATCGCAGAACC	taatacgactcactatagggGAACCCGAACACGCAAAGAAT	60
AAEL002557	taatacgactcactatagggTGTTGGCCCTGTTCATCATCATTG	taatacgactcactatagggGCAGGCACCGGCGTAGAAAAG	65
AAEL003318	taatacgactcactatagggCCTATCCATCCCGGTACGAAATCA	taatacgactcactatagggAGTAGTACGCGAGCACGGCAAATA	65
AAEL003619	taatacgactcactatagggTCGTTACCCGGGAGTGAAGAT	taatacgactcactatagggTAGCGCATACAGCCCAAACGAC	65
AAEL003698	taatacgactcactatagggACGGGGCGGATTGTCTCG	taatacgactcactatagggAATGCCACTGCCAGCTATGAAACC	65
AAEL004513	taatacgactcactatagggGGGCACGGCGGAAAAGGAC	taatacgactcactatagggGCCGAAGCCAACGTGATGAAC	65
AAEL004657	taatacgactcactatagggGTCGCATCATTCTTGTTCTTCTCC	taatacgactcactatagggAAAATACCAGCCGCATACG	60
AAEL004657_2	taatacgactcactatagggAGAAACCCGATCCCCCTCAGT	taatacgactcactatagggAAGCGAAGCCCAGCACGAA	60
AAEL008664	taatacgactcactatagggAAAATGGGCGCAAACTTCC	taatacgactcactatagggCCAACGCCAGGTAATCTTC	60
AAEL008664_2	taatacgactcactatagggAAGTTCGCGGCCCAAGTTC	taatacgactcactatagggGCGCCCATTTTCCGTCTCG	65
AAEL009531	taatacgactcactatagggGCTTCCCGGCCGTCAATAGAGG	taatacgactcactatagggGCAGTCATCGGGGCGTAGCAGA	60
AAEL012226	taatacgactcactatagggACACATTTCCGGCCGTTCCATAC	taatacgactcactatagggCTCCGCCAGCTGTCCCATCAT	60
AAEL012226_2	taatacgactcactatagggCGCCGGTAAGATTGACGAGAC	taatacgactcactatagggCCGGGGACTGCGAGGATG	60
AAEL012440	taatacgactcactatagggGACGGCTCGCATCCTGGTG	taatacgactcactatagggGGAAAAAAAACGCGTGACGGCTTTGT	60
AAEL012440_2	taatacgactcactatagggACATTCCCACGCTCAAGGTCA	taatacgactcactatagggAATAGCGGCCATGGGTTTCAGA	65
EGFP	taatacgactcactatagggATGGTGAGCAAGGGCGAGGAGC	taatacgactcactatagggATCTTGAAGTTCACCTTGATGCCGTT	60
RT-qPCR primers
Gene	Forward	Reverse	Temp	Efficiency (%)
AAEL000417	CAACTTTTGACCGTGTCCGT	GGAACCGCGTGACAGTTTTA	59	100.53
AAEL000434	ATGCCTTGGAGAGTCTGACC	TGCTCGACTACCATCCCATC	59	105.71
AAEL000461	AGCACTGTTTTCTTGTTTTCTCA	GCTTCTGTCCTGCATTTGTTTC	59	101.38
AAEL001495	AGCAGTCCCATTCGATCGAT	TCCGCTGACAGTTGGATCTT	59	109.74
AAEL002406	CTTCATCGGATTGGCGTGTT	GCACTTTCAGCGTCAATTGC	59	95.08
AAEL002557	ATGGAAACCTTCGGACCCTT	TGACACTCGGGGAAGAATGG	59	100.35
AAEL003318	TCTACGACTGTACATCCCGC	CCTGCATCTGATCGGGTTTG	59	98.11
AAEL003619	ACTGAAGTCTGGTACGAGGC	GGAGAAGCTGTTGAACGAGG	61.4	101.49
AAEL004513	AGTCTACCTTCACGCCTGTC	TATCGTCGACTGTGCATCCA	61.4	100.42
AAEL004657	AAGAGCTCGAACAAGGAAGC	TCAACCCAGTACGATTGTCTGA	59	96.73
AAEL008664	GACATTGGCCCGTGTGTTG	AAGCATTACGATCGGAACCC	61.4	98.64
AAEL012226	AGGATCATCAGTCAGCAGGG	CGAATCAAGGCCTTCTCCCT	59	100.23
AAEL012440	GGTGAGTTCAACGTATCGGG	CGTGAACACCTTGTCGATGA	59	98.36
AAEL015458	ATGATGGAGCGATCCGATGT	TACGCGCATTTGGATTCAGG	59	98.73
rpS7	ACCGCCGTCTACGATGCCA	ATGGTGGTCTGCTGGTTCTT	59	104.9
