# Supplementary material for: Transcriptomic analyses of Aedes aegypti cultured cells and ex vivo midguts in response to an excess or deficiency of heme: a quest for transcriptionally-regulated heme transporters
Source: BMC Genomics. 2020 Aug 31;21:604. doi: 10.1186/s12864-020-06981-5 (PMC7460771; doi:10.1186/s12864-020-06981-5)
Supplement: Supplementary file 5 — Additional file 5 Supplemental code file. This file contains an example set of Linux commands used to perform random sampling of Ae. aegypti genome for genes encoding proteins with transmembrane domain predictions [file 12864_2020_6981_MOESM5_ESM.txt]

#If a random 243 genes were taken from the entire Aedes aegypti gene pool, how many would contain transmembrane domains?
#Midgut transcriptomic dataset, n=243 significant genes (FDR<0.05)
#genes_TMdomain_predictions.txt contains all Aedes aegypti genes with their number of TM domain predictions

shuf -n 243 genes_TMdomain_predictions.txt |awk '$2 >= 1 {print $0}'|wc -l
69
shuf -n 243 genes_TMdomain_predictions.txt |awk '$2 >= 1 {print $0}'|wc -l
80
shuf -n 243 genes_TMdomain_predictions.txt |awk '$2 >= 1 {print $0}'|wc -l
81
shuf -n 243 genes_TMdomain_predictions.txt |awk '$2 >= 1 {print $0}'|wc -l
78
shuf -n 243 genes_TMdomain_predictions.txt |awk '$2 >= 1 {print $0}'|wc -l
90
shuf -n 243 genes_TMdomain_predictions.txt |awk '$2 >= 1 {print $0}'|wc -l
79
shuf -n 243 genes_TMdomain_predictions.txt |awk '$2 >= 1 {print $0}'|wc -l
70
shuf -n 243 genes_TMdomain_predictions.txt |awk '$2 >= 1 {print $0}'|wc -l
72
shuf -n 243 genes_TMdomain_predictions.txt |awk '$2 >= 1 {print $0}'|wc -l
76
shuf -n 243 genes_TMdomain_predictions.txt |awk '$2 >= 1 {print $0}'|wc -l
71
shuf -n 243 genes_TMdomain_predictions.txt |awk '$2 >= 1 {print $0}'|wc -l
75
shuf -n 243 genes_TMdomain_predictions.txt |awk '$2 >= 1 {print $0}'|wc -l
83
shuf -n 243 genes_TMdomain_predictions.txt |awk '$2 >= 1 {print $0}'|wc -l
89
shuf -n 243 genes_TMdomain_predictions.txt |awk '$2 >= 1 {print $0}'|wc -l
84
shuf -n 243 genes_TMdomain_predictions.txt |awk '$2 >= 1 {print $0}'|wc -l
73
shuf -n 243 genes_TMdomain_predictions.txt |awk '$2 >= 1 {print $0}'|wc -l
82
shuf -n 243 genes_TMdomain_predictions.txt |awk '$2 >= 1 {print $0}'|wc -l
78
shuf -n 243 genes_TMdomain_predictions.txt |awk '$2 >= 1 {print $0}'|wc -l
79
shuf -n 243 genes_TMdomain_predictions.txt |awk '$2 >= 1 {print $0}'|wc -l
85
shuf -n 243 genes_TMdomain_predictions.txt |awk '$2 >= 1 {print $0}'|wc -l
68
shuf -n 243 genes_TMdomain_predictions.txt |awk '$2 >= 1 {print $0}'|wc -l
90
shuf -n 243 genes_TMdomain_predictions.txt |awk '$2 >= 1 {print $0}'|wc -l
75
shuf -n 243 genes_TMdomain_predictions.txt |awk '$2 >= 1 {print $0}'|wc -l
68
shuf -n 243 genes_TMdomain_predictions.txt |awk '$2 >= 1 {print $0}'|wc -l
92
shuf -n 243 genes_TMdomain_predictions.txt |awk '$2 >= 1 {print $0}'|wc -l
83
shuf -n 243 genes_TMdomain_predictions.txt |awk '$2 >= 1 {print $0}'|wc -l
79
shuf -n 243 genes_TMdomain_predictions.txt |awk '$2 >= 1 {print $0}'|wc -l
78
shuf -n 243 genes_TMdomain_predictions.txt |awk '$2 >= 1 {print $0}'|wc -l
94
shuf -n 243 genes_TMdomain_predictions.txt |awk '$2 >= 1 {print $0}'|wc -l
78
shuf -n 243 genes_TMdomain_predictions.txt |awk '$2 >= 1 {print $0}'|wc -l
90
